# Supplementary material for: The induction of natural competence adapts staphylococcal metabolism to infection
Source: Nat Commun. 2022 Mar 21;13:1525. doi: 10.1038/s41467-022-29206-7 (PMC8938553; doi:10.1038/s41467-022-29206-7)
Supplement: Supplementary file 5 — Supplementary Data 1 [file 41467_2022_29206_MOESM5_ESM.xlsx]

## Sheet: DcomK vs WT DOWN
Gene	Description	TIGRFAM Main Role	The SEED	logFC
dnaA	chromosomal replication initiation protein	DNA metabolism	DNA Metabolism / DNA replication / DNA-replication / Chromosomal replication initiator protein DnaA	-1717
dnaN	DNA polymerase III subunit beta	DNA metabolism	DNA Metabolism / DNA replication / DNA-replication / DNA polymerase III beta subunit (EC 2.7.7.7)	-2039
pycA	pyruvate carboxylase NWMN_0979	Energy metabolism	Carbohydrates / Central carbohydrate metabolism / Pyruvate metabolism I anaplerotic reactions, PEP / Pyruvate carboxylase (EC 6.4.1.1)	-1811
sdhA	succinate dehydrogenase flavoprotein subunit	Energy metabolism	Carbohydrates / One-carbon Metabolism / Serine-glyoxylate cycle / Succinate dehydrogenase flavoprotein subunit (EC 1.3.99.1); Carbohydrates / Central carbohydrate metabolism / TCA Cycle / Succinate dehydrogenase flavoprotein subunit (EC 1.3.99.1); Respiration / Electron donating reactions	-18871
NWMN_1076	superantigen-like protein			-1861
ftsZ	cell division protein FtsZ	Cellular processes	Cell Division and Cell Cycle / Cell Division and Cell Cycle - no subcategory / Bacterial Cytoskeleton / Cell division protein FtsZ (EC 3.4.24.-)	-1701
NWMN_1100	Putative uncharacterized protein			-1523
NWMN_1104	Putative uncharacterized protein			-1741
NWMN_1129	Putative uncharacterized protein			-1514
rpe	ribulose-phosphate 3-epimerase	Energy metabolism	Carbohydrates / Central carbohydrate metabolism / Pentose phosphate pathway / Ribulose-phosphate 3-epimerase (EC 5.1.3.1)	-1997
Frr	ribosome recycling factor	Protein synthesis	Protein Metabolism / Protein biosynthesis / Translation termination factors bacterial / Ribosome recycling factor	-2163
tkt	transketolase	Energy metabolism	Carbohydrates / Central carbohydrate metabolism / Pentose phosphate pathway / Transketolase (EC 2.2.1.1)	-1508
NWMN_1259	Putative uncharacterized protein			-2056
mscL	Large-Conductance Mechanosensitive Channel protein	Transport		-2066
NWMN_1271	Putative uncharacterized protein	Cellular processes		-1502
fmtC	oxacillin resistance-associated protein FmtC	Unknown function	Regulation and Cell signaling / Regulation and Cell signaling - no subcategory / Cell envelope-associated LytR-CpsA-Psr transcriptional attenuators / FmtC (MrpF) protein involved in methicillin resistance; Virulence, Disease and Defense	-1713
NWMN_1350	5'-3' exonuclease activity; DNA binding	DNA metabolism	DNA Metabolism / DNA replication / DNA-replication / DNA polymerase I (EC 2.7.7.7); DNA Metabolism / DNA repair / DNA Repair Base Excision / DNA polymerase I (EC 2.7.7.7)	-1585
NWMN_1355	Putative uncharacterized protein			-2035
recU	Holliday junction-specific endonuclease	DNA metabolism	Cell Division and Cell Cycle / Cell Division and Cell Cycle - no subcategory / Control of cell elongation - division cycle in Bacilli / RecU Holliday junction resolvase	-1726
pbpB	penicillin binding protein 2	Cell envelope	Cell Division and Cell Cycle / Cell Division and Cell Cycle - no subcategory / Control of cell elongation - division cycle in Bacilli / Penicillin-binding protein 1A/1B (PBP1); Cell Wall and Capsule / Cell Wall and Capsule - no subcategory / Peptidoglycan	-2914
NWMN_1382	DNA-binding protein HU	DNA metabolism	DNA Metabolism / DNA Metabolism - no subcategory / DNA structural proteins, bacterial / DNA-binding protein HBsu	-3818
NWMN_1407	ADP-ribose pyrophosphatase		Cofactors, Vitamins, Prosthetic Groups, Pigments / NAD and NADP / NAD and NADP cofactor biosynthesis global / ADP-ribose pyrophosphatase (EC 3.6.1.13); Nucleosides and Nucleotides / Detoxification / Nudix proteins (nucleoside triphosphate hydrolases) / AD	-1719
sigA	RNA polymerase sigma factor RpoD	Transcription	RNA Metabolism / Transcription / Transcription initiation, bacterial sigma factors / RNA polymerase sigma factor RpoD	-1652
glyS	glycyl-tRNA synthetase	Protein synthesis		-1513
recO	hypothetical protein	DNA metabolism	DNA Metabolism / DNA repair / DNA repair, bacterial MutL-MutS system / Recombination inhibitory protein MutS2	-1600
dnaK	function as major protein-folding machinery under stress conditions that cause aggregation and unfolding of proteins	DNA metabolism	DNA Metabolism / DNA replication / DNA-replication / DNA polymerase III delta prime subunit (EC 2.7.7.7); Stress Response / Heat shock / Heat shock dnaK gene cluster extended / DNA polymerase III delta prime subunit (EC 2.7.7.7)	-2078
NWMN_1493	Putative uncharacterized protein	Biosynthesis of cofactors, prosthetic groups, and carriers	Predictions based on plant-prokaryote comparative analysis / Predictions based on plant-prokaryote comparative analysis - no subcategory / At4g10620 At3g57180 At3g47450 / FIG145533 Methyltransferase (EC 2.1.1.-)	-1676
NWMN_1535	D-amino acid catabolic process	Protein synthesis	Miscellaneous / Plant-Prokaryote comparative genomics / At1g69340 At2g40600 / D-tyrosyl-tRNA(Tyr) deacylase (EC 3.6.1.n1); Regulation and Cell signaling / Regulation and Cell signaling - no subcategory / Stringent Response, (p)ppGpp metabolism / D-tyrosyl	-1664
rpmA	50S ribosomal protein L27	Protein synthesis	Protein Metabolism / Protein biosynthesis / Universal GTPases / Translation elongation factor Tu; Protein Metabolism / Protein biosynthesis / Translation elongation factors bacterial / Translation elongation factor Tu; Virulence	-1940
NWMN_1548	Putative uncharacterized protein			-1958
rplU	50S ribosomal protein L21	Protein synthesis	Protein Metabolism / Protein biosynthesis / Universal GTPases / Translation elongation factor Tu; Protein Metabolism / Protein biosynthesis / Translation elongation factors bacterial / Translation elongation factor Tu; Virulence	-2287
tig	trigger factor	Protein fate		-1746
pykA	piruvate kinase	Energy metabolism	Carbohydrates / Fermentation / Fermentations Mixed acid / Pyruvate kinase (EC 2.7.1.40); Carbohydrates / Organic acids / Glycerate metabolism / Pyruvate kinase (EC 2.7.1.40); Carbohydrates / Central carbohydrate metabolism / Pyruvate metabolism I anaplero	-1660
NWMN_1608	Putative uncharacterized protein			-1955
rpsD	30S ribosomal protein S4	Protein synthesis	Protein Metabolism / Protein biosynthesis / Ribosome SSU bacterial / SSU ribosomal protein S4p (S9e)	-2837
NWMN_1619	phosphoenolpyruvate-dependent sugar phosphotransferase system	Transport and binding proteins	Carbohydrates / Aminosugars / Chitin and N-acetylglucosamine utilization / PTS system, N-acetylglucosamine-specific IIB component (EC 2.7.1.69); Carbohydrates / Aminosugars / Chitin and N-acetylglucosamine utilization / PTS system	-1996
NWMN_1630	aromatic amino acid family biosynthetic process	Amino acid biosynthesis	Amino Acids and Derivatives / Aromatic amino acids and derivatives / Phenylalanine and Tyrosine Branches from Chorismate / Chorismate mutase I (EC 5.4.99.5); Amino Acids and Derivatives / Aromatic amino acids and derivatives	-1688
NWMN_1647	polysaccharide biosynthetic process	Cellular processes	Cell Wall and Capsule / Gram-Positive cell wall components / Teichoic and lipoteichoic acids biosynthesis / Membrane protein involved in the export of O-antigen, teichoic acid lipoteichoic acids	-1608
NWMN_1650	Putative uncharacterized protein	Protein synthesis	Potassium metabolism / Potassium metabolism - no subcategory / Glutathione-regulated potassium-efflux system and associated functions / Rhodanese-like domain protein; Stress Response / Oxidative stress / Glutaredoxins / Rhodanese-like domain protein	-1620
NWMN_1653	hypothetical protein			-2272
putA	Proline dehydrogenase		Amino Acids and Derivatives / Proline and 4-hydroxyproline / Proline, 4-hydroxyproline uptake and utilization / Proline dehydrogenase (EC 1.5.99.8) (Proline oxidase); Respiration / Electron donating reactions / Respiratory dehydrogenases 1	-1722
NWMN_1745	Putative uncharacterized protein			-1707
gatB	aspartyl/glutamyl-tRNA amidotransferase subunit B	Protein synthesis	Predictions based on plant-prokaryote comparative analysis / Predictions based on plant-prokaryote comparative analysis - no subcategory / At3g21300 / Glutamyl-tRNA(Gln) amidotransferase subunit B (EC 6.3.5.7)	-1620
vicK (walK)	Sensor kinase (cell wall metabolism)	Signal transduction	Iron acquisition and metabolism / Iron acquisition and metabolism - no subcategory / Heme, hemin uptake and utilization systems in GramPositives / Two-component sensor kinase SA14-24	-1576
ppaC	putative manganese-dependent inorganic pyrophosphatase		Phosphorus Metabolism / Phosphorus Metabolism - no subcategory / Phosphate metabolism / Manganese-dependent inorganic pyrophosphatase (EC 3.6.1.1)	-2869
NWMN_1878	Truncated phage amidase			-1814
NWMN_1879	Truncated phage amidase			-2199
NWMN_1936	Truncated integrase		Phages, Prophages, Transposable elements, Plasmids / Pathogenicity islands / Staphylococcal pathogenicity islands SaPI / Hypothetical SAV0799 homolog in superantigen-encoding pathogenicity islands SaPI	-1828
ilvD	dihydroxy-acid dehydratase	Amino acid biosynthesis	Amino Acids and Derivatives / Branched-chain amino acids / Branched-Chain Amino Acid Biosynthesis / Dihydroxy-acid dehydratase (EC 4.2.1.9)	-1902
ilvC	ketol-acid reductoisomerase	Amino acid biosynthesis	Amino Acids and Derivatives / Branched-chain amino acids / Branched-Chain Amino Acid Biosynthesis / Ketol-acid reductoisomerase (EC 1.1.1.86); Cofactors, Vitamins, Prosthetic Groups, Pigments / Coenzyme A / Coenzyme A Biosynthesis / Ketol-acid reductoisom	-2093
leuC	isopropylmalate isomerase large subunit	Protein synthesis		-1682
leuD	isopropylmalate isomerase small subunit	Amino acid biosynthesis	Amino Acids and Derivatives / Branched-chain amino acids / Leucine Biosynthesis / 3-isopropylmalate dehydratase small subunit (EC 4.2.1.33); Amino Acids and Derivatives / Branched-chain amino acids / Branched-Chain Amino Acid Biosynthesis / 3-isopropylmal	-1562
atpD	F0F1 ATP synthase subunit beta	Energy metabolism	Respiration / ATP synthases / F0F1-type ATP synthase / ATP synthase beta chain (EC 3.6.3.14)	-1631
NWMN_0020	Putative uncharacterized protein		Cofactors, Vitamins, Prosthetic Groups, Pigments / Tetrapyrroles / CPO analysis / hypothetical protein SA_21	-1784
deoD	purine nucleoside phosphorylase	Purines, pyrimidines, nucleosides, and nucleotides	Carbohydrates / Monosaccharides / Deoxyribose and Deoxynucleoside Catabolism / Purine nucleoside phosphorylase (EC 2.4.2.1); Nucleosides and Nucleotides / Purines / Purine conversions / Purine nucleoside phosphorylase (EC 2.4.2.1)	-1971
NWMN_2043	ferric iron binding; oxidoreductase activity			-1524
mtlD	mannitol-1-phosphate 5-dehydrogenase		Carbohydrates / Sugar alcohols / Mannitol Utilization / Mannitol-1-phosphate 5-dehydrogenase (EC 1.1.1.17)	-1521
NWMN_2088	Putative uncharacterized protein			-1644
NWMN_2089	Osmoprotectant transporter	Transport and binding proteins	Stress Response / Osmotic stress / Choline and Betaine Uptake and Betaine Biosynthesis / Glycine betaine transporter OpuD	-1561
rplM	50S ribosomal protein L13	Protein synthesis	Protein Metabolism / Protein biosynthesis / Universal GTPases / Translation elongation factor Tu; Protein Metabolism / Protein biosynthesis / Translation elongation factors bacterial / Translation elongation factor Tu	-2001
rpoA	DNA-directed RNA polymerase subunit alpha	Transcription	RNA Metabolism / Transcription / RNA polymerase bacterial / DNA-directed RNA polymerase alpha subunit (EC 2.7.7.6)	-1944
rpsK	30S ribosomal protein S11	Protein synthesis	Protein Metabolism / Protein biosynthesis / Ribosome SSU bacterial / SSU ribosomal protein S4p (S9e)	-2560
rpsM	30S ribosomal protein S13	Protein synthesis	Protein Metabolism / Protein biosynthesis / Ribosome SSU bacterial / SSU ribosomal protein S13p (S18e)	-1697
secY	preprotein translocase subunit SecY	Protein fate		-1797
rplX	50S ribosomal protein L24	Protein synthesis	Protein Metabolism / Protein biosynthesis / Ribosome LSU bacterial / LSU ribosomal protein L24p (L26e)	-1613
modB	molybdenum transport ATP-binding protein ModC	Transport and binding proteins	Cofactors, Vitamins, Prosthetic Groups, Pigments / Folate and pterines / Molybdenum cofactor biosynthesis / Molybdenum transport system permease protein ModB (TC 3.A.1.8.1)	-2058
NWMN_2199	Secretory antigen SsaA			-1661
NWMN_2236	Abortive infection protein family protein			-1922
NWMN_2249	Putative uncharacterized protein	Unknown function	Amino Acids and Derivatives / Branched-chain amino acids / Isoleucine degradation / 3-hydroxyacyl-CoA dehydrogenase (EC 1.1.1.35); Amino Acids and Derivatives / Branched-chain amino acids / Valine degradation / 3-hydroxyacyl-CoA dehydrogenase (EC 1.1.1.35)	-1503
NWMN_2250	Putative uncharacterized protein			-2058
NWMN_2284	Proton/sodium-glutamate symporter			-1577
NWMN_2311	amino acid ABC transporter ATP-binding protein		Cofactors, Vitamins, Prosthetic Groups, Pigments / Folate and pterines / Molybdenum cofactor biosynthesis / Molybdenum transport ATP-binding protein ModC (TC 3.A.1.8.1)	-18621
NWMN_2312	Amino acid ABC transporter, permease protein		Sulfur Metabolism / Organic sulfur assimilation / L-Cystine Uptake and Metabolism / L-Cystine ABC transporter, permease protein TcyB	-2145
NWMN_2408	transporter activity	Transport and binding proteins		-1650
pyrD	dihydroorotate dehydrogenase 2	Purines, pyrimidines, nucleosides, and nucleotides	Nucleosides and Nucleotides / Pyrimidines / De Novo Pyrimidine Synthesis / Dihydroorotate dehydrogenase (EC 1.3.3.1)	-1563
NWMN_2489	Putative uncharacterized protein			-1616
NWMN_2504	oxidation reduction; tricarboxylic acid cycle	Energy metabolism	Carbohydrates / Central carbohydrate metabolism / TCA Cycle / Malatequinone oxidoreductase (EC 1.1.5.4)	-1638
NWMN_2603	Integrase			-1638
NWMN_0325	hosphoenolpyruvate-dependent sugar phosphotransferase system; regulation of transcription, DNA- dependent	Transport and binding proteins / Signal transduction		-1809
NWMN_0035	LysR regulator/ regulation of transcription, DNA- dependent	Regulatory functions		-1733
NWMN_0430	Putative uncharacterized protein			-2224
rplY	50S ribosomal protein L25/general stress protein Ctc	Protein synthesis	Protein Metabolism / Protein biosynthesis / Universal GTPases / Translation elongation factor Tu; Protein Metabolism / Protein biosynthesis / Translation elongation factors bacterial / Translation elongation factor Tu;	-2393
rplK	50S ribosomal protein L11	Protein synthesis	Protein Metabolism / Protein biosynthesis / Universal GTPases / Translation elongation factor Tu; Protein Metabolism / Protein biosynthesis / Translation elongation factors bacterial / Translation elongation factor Tu;	-2158
rpoB	DNA-directed RNA polymerase subunit beta	Transcription	RNA Metabolism / Transcription / RNA polymerase bacterial / DNA-directed RNA polymerase beta subunit (EC 2.7.7.6); Virulence / Virulence - no subcategory / Mycobacterium virulence operon involved in DNA transcription / DNA-directed RNA polymerase beta sub	-1819
tufA	elongation factor Tu	Protein synthesis	Protein Metabolism / Protein biosynthesis / Universal GTPases / Translation elongation factor Tu; Protein Metabolism / Protein biosynthesis / Translation elongation factors bacterial	-2896
lplA2	hypothetical protein	Protein fate	Amino Acids and Derivatives / Alanine, serine, and glycine / Glycine cleavage system / Lipoate-protein ligase A; Carbohydrates / Central carbohydrate metabolism / Dehydrogenase complexes / Lipoate-protein ligase A; Cofactors, Vitamins, Prosthetic Groups,	-2545
pbp4	penicillin-binding protein 4		Cell Wall and Capsule / Cell Wall and Capsule - no subcategory / Murein Hydrolases / D-alanyl-D-alanine carboxypeptidase (EC 3.4.16.4); Cell Wall and Capsule / Cell Wall and Capsule - no subcategory / Peptidoglycan Biosynthesis / D-alanyl-D-alanine carbox	-2397
fhuG	ferrichrome ABC transporter permease		Stress Response / Stress Response - no subcategory / Flavohaemoglobin / ABC-type Fe3+-siderophore transport system, permease 2 component	-1707
NWMN_0654	ATP binding; ATPase activity, coupled to transmembrane movement of substances		Respiration / Electron accepting reactions / Terminal cytochrome oxidases / Transport ATP-binding protein CydC; Respiration / Electron accepting reactions / Terminal cytochrome d ubiquinol oxidases / Transport ATP-binding protein CydC	-1614
cobW2	cobalamin synthesis protein, P47K family protein	Biosynthesis of cofactors, prosthetic groups, and carriers		-2525
NWMN_0687	sulfuric ester hydrolase activity		Cell Wall and Capsule / Gram-Positive cell wall components / Polyglycerolphosphate lipoteichoic acid biosynthesis / Lipoteichoic acid synthase LtaS Type Ib	-1577
NWMN_0713	Putative uncharacterized protein			-1729
whiA	hypothetical protein		Cellular processes	-2711
pgk	phosphoglycerate kinase		Carbohydrates / Central carbohydrate metabolism / Glycolysis and Gluconeogenesis / Phosphoglycerate kinase (EC 2.7.2.3)	-1657
tpiA	triosephosphate isomerase	Energy metabolism	Carbohydrates / Central carbohydrate metabolism / Dihydroxyacetone kinases / Triosephosphate isomerase (EC 5.3.1.1); Carbohydrates / Central carbohydrate metabolism / Glycolysis and Gluconeogenesis / Triosephosphate isomerase (EC 5.3.1.1)	-1824
eno	piruvate hydratase	Energy metabolism	Carbohydrates / Central carbohydrate metabolism / Glycolysis and Gluconeogenesis / Enolase (EC 4.2.1.11); Carbohydrates / Central carbohydrate metabolism / Dehydrogenase complexes / Enolase (EC 4.2.1.11); Carbohydrates / One-carbon Metabolism / Serine-gly	-2355
NWMN_0768	Putative uncharacterized protein	Biosynthesis of cofactors, prosthetic groups, and carriers		-1974
NWMN_0783	CsbD-like superfamily protein			-1762
NWMN_0809	FAD binding; electron carrier activity; oxidoreductase activity		Respiration / Electron donating reactions / Respiratory dehydrogenases 1 / NADH dehydrogenase (EC 1.6.99.3)	-1629
NWMN_0813	Na+/H+ antiporter family protein/regulation of pH; sodium ion transport	Transport and binding proteins		-2246
mnhE	putative monovalent cation/H+ antiporter subunit D	Transport and binding proteins	Membrane Transport / Uni- Sym- and Antiporters / Sodium Hydrogen Antiporter / Na(+) H(+) antiporter subunit D (TC 2.A.63.1.3)	-1737
mnhD	putative monovalent cation/H+ antiporter subunit D	Transport and binding proteins	Membrane Transport / Uni- Sym- and Antiporters / Sodium Hydrogen Antiporter / Na(+) H(+) antiporter subunit D (TC 2.A.63.1.3)	-1761
mnhC	putative monovalent cation/H+ antiporter subunit D	Transport and binding proteins	Membrane Transport / Uni- Sym- and Antiporters / Sodium Hydrogen Antiporter / Na(+) H(+) antiporter subunit C (TC 2.A.63.1.3)	-1997
pgi	glucose-6-phosphate isomerase		Carbohydrates / Central carbohydrate metabolism / Glycolysis and Gluconeogenesis / Glucose-6-phosphate isomerase (EC 5.3.1.9); Carbohydrates / One-carbon Metabolism / Formaldehyde assimilation Ribulose monophosphate pathway / Glucose-6-phosphate isomerase	-1682
spxA	transcriptional regulator Spx	Regulatory functions		-2378
NWMN_0868	Adapter protein mecA		DNA Metabolism / DNA uptake, competence / Gram Positive Competence / Negative regulator of genetic competence MecA	-1712
comK	transcriptional regulator	Regulatory functions		-6867
qoxD	quinol oxidase polypeptide IV	Energy metabolism	Respiration / Electron accepting reactions / Terminal cytochrome C oxidases / quinol oxidase polypeptide IV QoxD (EC1.9.3.-)	-3227
qoxC	quinol oxidase polypeptide III	Energy metabolism	Respiration / Electron accepting reactions / Terminal cytochrome C oxidases / quinol oxidase polypeptide III QoxC (EC1.9.3.-)	-3348
qoxB	quinol oxidase polypeptide I	Energy metabolism	Respiration / Electron accepting reactions / Terminal cytochrome C oxidases / quinol oxidase polypeptide I QoxB (EC1.9.3.-)	-2545
qoxA	quinol oxidase polypeptide II	Energy metabolism	Respiration / Electron accepting reactions / Terminal cytochrome C oxidases / quinol oxidase polypeptide II QoxA (EC1.9.3.-)	-1605
NWMN_0945	Putative uncharacterized protein		Cofactors, Vitamins, Prosthetic Groups, Pigments / Cofactors, Vitamins, Prosthetic Groups, Pigments - no subcategory / Thiamin biosynthesis / Substrate-specific component YkoE of thiamin-regulated ECF transporter for HydroxyMethylPyrimidine;	-2055
NWMN_0946	Putative uncharacterized protein			-2318
NWMN_0954	metabolic process; potassium ion transport		Potassium metabolism / Potassium metabolism - no subcategory / Glutathione-regulated potassium-efflux system and associated functions / Trk system potassium uptake protein TrkA; Potassium metabolism / Potassium metabolism - no subcategory / Potassium home	-2122
phdB	pyruvate dehydrogenase complex, E1 component, pyruvate dehydrogenase beta subunit	Biosynthesis of cofactors, prosthetic groups, and carriers	Carbohydrates / Central carbohydrate metabolism / Pyruvate metabolism II acetyl-CoA, acetogenesis from pyruvate / Pyruvate dehydrogenase E1 component beta subunit (EC 1.2.4.1); Carbohydrates / Central carbohydrate metabolism / Dehydrogenase complexes / Py	-1512
pdhC	branched-chain alpha-keto acid dehydrogenase subunit E2	Energy metabolism	Carbohydrates / Central carbohydrate metabolism / Dehydrogenase complexes / Dihydrolipoamide acetyltransferase component of pyruvate dehydrogenase complex (EC 2.3.1.12); Carbohydrates / Central carbohydrate metabolism / Pyruvate metabolism II acetyl-CoA,	-2424
pdhD	dihydrolipoamide dehydrogenase		Carbohydrates / Central carbohydrate metabolism / Dehydrogenase complexes / Dihydrolipoamide dehydrogenase of pyruvate dehydrogenase complex (EC 1.8.1.4); Carbohydrates / Central carbohydrate metabolism / Pyruvate metabolism II acetyl-CoA, acetogenesis	-2369
NWMN_0974	Small GTP-binding protein domain:GTP-binding protein TypA	Protein synthesis / Cellular processes / Regulatory functions	Protein Metabolism / Protein biosynthesis / Universal GTPases / GTP-binding protein TypA/BipA	-1650

## Sheet: DcomK vs WT UP
Gene	Description	TIGRFAM Main Role	The SEED	logFC
NWMN_0984	similar to glycerophosphoryl diester phosphodiesterase		Carbohydrates / Sugar alcohols / Glycerol and Glycerol-3-phosphate Uptake and Utilization / Glycerophosphoryl diester phosphodiesterase (EC 3.1.4.46)	2041
NWMN_0985	hypothetical protein			2253
NWMN_0986	hypothetical protein	Biosynthesis of cofactors, prosthetic groups, and carriers		2221
NWMN_0990	possibly nucleic acid-binding protein			1838
rpmF	ribosomal protein L32	Protein synthesis	Protein Metabolism / Protein biosynthesis / Ribosome LSU bacterial / LSU ribosomal protein L32p	1878
NWMN_0995	phage anti-repressor protein		Phages, Prophages, Transposable elements, Plasmids / Phages, Prophages / Staphylococcal phi-Mu50B-like prophages / Antirepressor [SA bacteriophages 11, Mu50B]	1827
NWMN_0996	Bacteriophage phiNM2]		Phages, Prophages, Transposable elements, Plasmids / Pathogenicity islands / Staphylococcal pathogenicity islands SaPI / Hypothetical SAV0799 homolog in superantigen-encoding pathogenicity islands SaPI	2261
NWMN_1011	similar to ORF31 of bacteriophage phi ETA [Bacteriophage phiNM2]			1502
NWMN_1018	Bacteriophage phiNM2	Energy metabolism	Phages, Prophages, Transposable elements / Phages, Prophages / Phage head and packaging / Phage capsid and scaffold; Phages, Prophages, Transposable elements, Plasmids / Phages, Prophages / Staphylococcal phi-Mu50B-like prophages / phi 11 orf33 homolog [S	2146
NWMN_1024	Bacteriophage phiNM2		Phages, Prophages, Transposable elements, Plasmids / Phages, Prophages / Staphylococcal phi-Mu50B-like prophages / phi 11 orf38 homolog [SA bacteriophages 11, Mu50B]	2533
NWMN_1025	phage major tail protein. Phi NM2		Phages, Prophages, Transposable elements, Plasmids / Pathogenicity islands / Staphylococcal pathogenicity islands SaPI / Hypothetical SAV0799 homolog in superantigen-encoding pathogenicity islands SaPI	2464
NWMN_1039	amidase for bacteriophage phiNM2		Phages, Prophages, Transposable elements, Plasmids / Pathogenicity islands / Staphylococcal pathogenicity islands SaPI / Hypothetical SAV0799 homolog in superantigen-encoding pathogenicity islands SaPI	1682
arcC	carbamate kinase	Energy metabolism	Amino Acids and Derivatives / Arginine; urea cycle, polyamines / Arginine Deiminase Pathway / Carbamate kinase (EC 2.7.2.2); Amino Acids and Derivatives / Arginine; urea cycle, polyamines / Arginine and Ornithine Degradation / Carbamate kinase (EC 2.7.2.2	1561
NWMN_1098	hypothetical protein		Amino Acids and Derivatives / Proline and 4-hydroxyproline / A Hypothetical Protein Related to Proline Metabolism / Hypothetical protein YggS, proline synthase co-transcribed bacterial homolog PROSC	1686
NWMN_0114	cation efflux family protein	Transport and binding proteins	Potassium metabolism / Potassium metabolism - no subcategory / Glutathione-regulated potassium-efflux system and associated functions / Cobalt-zinc-cadmium resistance protein; Virulence, Disease and Defense / Resistance to antibiotics and toxic compounds	2460
rnc	ribonuclease III	Transcription	Cell Division and Cell Cycle / Cell Division and Cell Cycle - no subcategory / Two cell division clusters relating to chromosome partitioning / Ribonuclease III (EC 3.1.26.3); RNA Metabolism / RNA processing and modification / RNA processing and degradation	1898
rpsP	30S ribosomal protein S16	Protein synthesis	Protein Metabolism / Protein biosynthesis / Ribosome SSU bacterial / SSU ribosomal protein S16p	1740
xerC	site-specific recombinase	DNA metabolism	Protein Metabolism / Protein degradation / Proteasome bacterial / Site-specific tyrosine recombinase	1620
rpsB	30S ribosomal protein S2	Protein synthesis	Protein Metabolism / Protein biosynthesis / Ribosome SSU bacterial / SSU ribosomal protein S2p (SAe)	1517
rbfA	ribosome-binding factor A	Transcription	Protein Metabolism / Protein biosynthesis / Translation initiation factors bacterial / Ribosome-binding factor A; RNA Metabolism / RNA processing and modification / RNA processing and degradation bacterial / Ribosome-binding factor A	2443
NWMN_1220	Helix-turn-helix XRE-family like proteins. Prokaryotic DNA binding proteins belonging to the xenobiotic response element family of transcriptional regulators.			2669
NWMN_1226	hypothetical protein.Putative toxin 64			3352
nuc	thermonuclease			2008
NWMN_1244	hypothetical protein			2095
rpsN	30S ribosomal protein S14		Protein Metabolism / Protein biosynthesis / Ribosome SSU bacterial / SSU ribosomal protein S14p (S29e)	2214
NWMN_1255	similar to functionally unknown protein.Uncharacterized protein conserved in bacteria	Cell envelope		4296
NWMN_1256	hypothetical protein		Transport and binding proteins	1893
NWMN_1294	simlar to bifunctional preprotein translocase subunit SecD/SecF	Cellular processes		2506
cspA	cold shock protein	DNA metabolism / Cellular processes	Stress Response / Cold shock / Cold shock, CspA family of proteins / Cold shock protein CspA	1700
NWMN_1341	simiar toScaffold protein Nfu/NifU N terminal			1987
ald	alanine dehydrogenase	Energy metabolism / Purines, pyrimidines, nucleosides, and nucleotides	Carbohydrates / Monosaccharides / Deoxyribose and Deoxynucleoside Catabolism / Deoxyribose-phosphate aldolase (EC 4.1.2.4)	2078
NWMN_1353	simiar to Cobalt transport protein component CbiN			2059
NWMN_1357	hypothetical protein		Cell Division and Cell Cycle / Cell Division and Cell Cycle - no subcategory / Control of cell elongation - division cycle in Bacilli / FIG005686 hypothetical protein	2254
dnaD	DNA replication protein DnaD	DNA metabolism / Mobile and extrachromosomal element functions	Cell Division and Cell Cycle / Cell Division and Cell Cycle - no subcategory / Control of cell elongation - division cycle in Bacilli / Chromosome replication initiation protein dnaD	3007
NWMN_1370	hypothetical protein			1818
NWMN_1381	hypothetical protein		Fatty Acids, Lipids, and Isoprenoids / Isoprenoids / Polyprenyl Diphosphate Biosynthesis / Heptaprenyl diphosphate synthase component I (EC 2.5.1.30); Fatty Acids, Lipids, and Isoprenoids / Isoprenoids / Isoprenoinds for Quinones / Heptaprenyl diphosphate	1984
engA	GTP-binding protein EngA	Protein synthesis	Protein Metabolism / Protein biosynthesis / Universal GTPases / GTP-binding protein EngA	1638
NWMN_1388	pyridine nucleotide-disulfide oxidoreductase		Nucleosides and Nucleotides / Pyrimidines / pyrimidine conversions / Thioredoxin reductase (EC 1.8.1.9); Sulfur Metabolism / Sulfur Metabolism - no subcategory / Thioredoxin-disulfide reductase / Thioredoxin reductase (EC 1.8.1.9)	1727
NWMN_1452	peptidase, rhomboid family protein			2261
NWMN_1453	5-formyltetrahydrofolate cyclo-ligase	Central intermediary metabolism	Carbohydrates / One-carbon Metabolism / Serine-glyoxylate cycle / 5-formyltetrahydrofolate cyclo-ligase (EC 6.3.3.2); Carbohydrates / One-carbon Metabolism / One-carbon metabolism by tetrahydropterines / 5-formyltetrahydrofolate cyclo-ligase (EC 6.3.3.2);	3718
rpmG	50S ribosomal protein L33	Protein synthesis	Protein Metabolism / Protein biosynthesis / Ribosome LSU bacterial / LSU ribosomal protein L33p	3116
NWMN_1466	hypothetical protein			2498
NWMN_1467	CBS domain-containing protein	Energy metabolism		4083
NWMN_1476	hypothetical protein	Transport and binding proteins		2029
NWMN_1477	similar to functionally unknown protein.Similar to NfeD; Membrane-bound serine protease (ClpP class) [Posttranslational modification, protein turnover, chaperones]			5051
holA	DNA polymerase III subunit delta	DNA metabolism	DNA Metabolism / DNA replication / DNA-replication / DNA polymerase III delta subunit (EC 2.7.7.7); Predictions based on plant-prokaryote comparative analysis / Predictions based on plant-prokaryote comparative analysis - no subcategory / At4g10620 At3g57	1915
NWMN_1526	hypothetical protein			2549
NWMN_1527	hypothetical protein			2096
NWMN_1531	hypothetical protein			1898
NWMN_1552	hypothetical protein			2062
ald		Energy metabolism	Carbohydrates / Central carbohydrate metabolism / Pyruvate Alanine Serine Interconversions / Alanine dehydrogenase (EC 1.4.1.1)	2726
NWMN_1687	hypothetical protein			1925
NWMN_1692	hypothetical protein			2319
splA	serine protease SplA	Protein fate / Regulatory functions		1712
NWMN_1772	phage tail fiber		Phages, Prophages, Transposable elements, Plasmids / Phages, Prophages / Staphylococcal phi-Mu50B-like prophages / Hypothetical protein, phi-ETA orf63 homolog [SA bacteriophages 11, Mu50B]	1576
NWMN_1783	phage major tail protein	Mobile and extrachromosomal element functions	Phages, Prophages, Transposable elements, Plasmids / Phages, Prophages / Staphylococcal phi-Mu50B-like prophages / phi 11 orf39 homolog [SA bacteriophages 11, Mu50B]	2224
NWMN_1790	Bacteriophage phiNM1			2053
NWMN_1797	Bacteriophage phiNM1			1598
NWMN_1835	RNA methyltransferase TrmA family protein	Protein synthesis	Predictions based on plant-prokaryote comparative analysis / Predictions based on plant-prokaryote comparative analysis - no subcategory / At3g21300 / RNA methyltransferase, TrmA family	1797
pcrB	geranylgeranylglyceryl phosphate synthase-like protein.Important inlipid metabolism		Fatty Acids, Lipids, and Isoprenoids / Isoprenoids / Archaeal lipids / (S)-3-O-geranylgeranylglyceryl phosphate synthase	2515
NWMN_1848	similar to Staphostatin A			1895
NWMN_1862	hypothetical protein			2034
NWMN_1865	hypothetical protein			2603
NWMN_1881	amidase for bacteriophage phiNM3		Phages, Prophages, Transposable elements, Plasmids / Pathogenicity islands / Staphylococcal pathogenicity islands SaPI / Hypothetical SAV0799 homolog in superantigen-encoding pathogenicity islands SaPI	1538
NWMN_1924	Bacteriophage phiNM3		Phages, Prophages, Transposable elements, Plasmids / Pathogenicity islands / Staphylococcal pathogenicity islands SaPI / Hypothetical SAV0799 homolog in superantigen-encoding pathogenicity islands SaPI	1833
NWMN_1931	iron compound ABC transporter iron compound-binding protein			3043
NWMN_1933	acetyltransferase, GNAT family protein	Protein synthesis		1716
NWMN_1934	hypothetical protein			1827
NWMN_1935	phage terminase family protein		Phages, Prophages, Transposable elements, Plasmids / Pathogenicity islands / Staphylococcal pathogenicity islands SaPI / Hypothetical SAV0799 homolog in superantigen-encoding pathogenicity islands SaPI	1521
agrB	accessory gene regulator protein B			2738
gcp	putative DNA-binding/iron metalloprotein/AP endonuclease	Protein synthesis	Cell Division and Cell Cycle / Cell Division and Cell Cycle - no subcategory / YgjD and YeaZ / TsaD/Kae1/Qri7 protein, required for threonylcarbamoyladenosine t(6)A37 formation in tRNA; RNA Metabolism / RNA processing and modification / YrdC-YciO-Sua5 and	1819
rimJ	Protein synthesis	Miscellaneous / Plant-Prokaryote comparative genomics / At5g63420 / Ribosomal-protein-S18p-alanine acetyltransferase (EC 2.3.1.-); Protein Metabolism / Protein biosynthesis / Ribosome biogenesis bacterial / Ribosomal-protein-S18p-alanine acetyltransferase		1556
NWMN_1989	hypothetical protein			1625
NWMN_1990	hypothetical protein	Transport and binding proteins		2917
NWMN_1991	hypothetical protein.Similar to Staphylococcus aureus copper-sensitive operon repressor (CsoR)			3714
NWMN_2002	hypothetical protein			1765
NWMN_0206	hypothetical protein			1797
NWMN_2030	hypothetical protein			1652
NWMN_2033	acetyltransferase, GNAT family protein		Protein synthesis	2225
NWMN_2052	truncated resolvase			2509
NWMN_2102	hypothetical protein			2467
NWMN_2108	HAD family hydrolase			2263
NWMN_2117	hypothetical protein			2415
NWMN_2118	hypothetical protein.Similar to predicted helicase			2001
NWMN_2124	cobalt transporter ATP-binding subunit	Transport and binding proteins	Cofactors, Vitamins, Prosthetic Groups, Pigments / NAD and NADP / NAD and NADP cofactor biosynthesis global / ATPase component of general energizing module of ECF transporters; Cofactors, Vitamins, Prosthetic Groups, Pigments / Folate and pterines	1777
NWMN_2164	hypothetical protein			1525
NWMN_0224	hypothetical protein		Membrane Transport / Protein secretion system, Type VII / ESAT-6 proteins secretion system in Firmicutes / EsaC protein within ESAT-6 gene cluster (S.aureus type)	1516
NWMN_2184	hypothetical protein			1866
NWMN_0225	hypothetical protein		Membrane Transport / Protein secretion system, Type VII / ESAT-6 proteins secretion system in Firmicutes / 10 kDa culture filtrate antigen CFP-10 (EsxB)	2083
ureE	urease accessory protein UreE	Central intermediary metabolism	Amino Acids and Derivatives / Arginine; urea cycle, polyamines / Urea decomposition / Urease accessory protein UreE; Amino Acids and Derivatives / Arginine; urea cycle, polyamines / Urease subunits / Urease accessory protein UreE	1663
NWMN_2206	hypothetical protein		Metabolism of Aromatic Compounds / Metabolism of Aromatic Compounds - no subcategory / Gentisare degradation / Salicylate hydroxylase (EC 1.14.13.1); Metabolism of Aromatic Compounds / Peripheral pathways for catabolism of aromatic compounds / Salicylate	2026
NWMN_0228	hypothetical protein		Membrane Transport / Protein secretion system, Type VII / ESAT-6 proteins secretion system in Firmicutes / Lmo0066 homolog within ESAT-6 gene cluster, similarity to ADP-ribosylating toxins	2561
NWMN_0229	hypothetical protein		Membrane Transport / Protein secretion system, Type VII / ESAT-6 proteins secretion system in Firmicutes / Repetitive hypothetical protein near ESAT cluster, SA0282 homolog	2714
NWMN_2240	hypothetical protein			2236
NWMN_0232	hypothetical protein			2330
NWMN_0233	hypothetical protein			2031
NWMN_2270	hypothetical protein	Cellular processes		1528
NWMN_2271	acetyltransferase, GNAT family protein	Protein synthesis		1630
NWMN_2277	transcriptional regulator TetR family protein			1601
NWMN_0234	hypothetical protein			1857
NWMN_2285	hypothetical protein			1552
NWMN_0235	hypothetical protein			2347
narJ	respiratory nitrate reductase, delta subunit	Protein fate	Nitrogen Metabolism / Nitrogen Metabolism - no subcategory / Nitrate and nitrite ammonification / Respiratory nitrate reductase delta chain	2308
narH	nitrate reductase beta chain	Energy metabolism	Nitrogen Metabolism / Nitrogen Metabolism - no subcategory / Nitrate and nitrite ammonification / Respiratory nitrate reductase beta chain	2896
NWMN_0236	hypothetical protein			3168
NWMN_2305	Similar to Putative hydrophobic ligand-binding SRPBCC domain of Micromonospora echinospora CalC, human Aha1, and related proteins			2521
NWMN_2307	addiction module toxin Txe/YoeB family protein	Cellular processes / Mobile and extrachromosomal element functions		3516
hlgA	gamma-hemolysin h-gamma-II subunit	Cellular processes	Virulence, Disease and Defense / Toxins and superantigens / Staphylococcus Two-component and Pore-forming Cytolysins / Gamma-hemolysin component A	1825
NWMN_2331	glycerate kinase	Energy metabolism	Amino Acids and Derivatives / Alanine, serine, and glycine / Glycine and Serine Utilization / Glycerate kinase (EC 2.7.1.31); Carbohydrates / One-carbon Metabolism / Serine-glyoxylate cycle / Glycerate kinase (EC 2.7.1.31); Carbohydrates / Monosaccharides	2416
NWMN_2332	hypothetical protein			1593
NWMN_0240	hypothetical protein		Membrane Transport / Protein secretion system, Type VII / ESAT-6 proteins secretion system in Firmicutes / Repetitive hypothetical protein near ESAT cluster, SA0282 homolog	1873
NWMN_0241	hypothetical protein			2314
NWMN_2350	para-nitrobenzyl esterase chain A			2992
NWMN_0242	hypothetical protein			1809
NWMN_0243	hypothetical protein	Membrane Transport / Protein secretion system, Type VII / ESAT-6 proteins secretion system in Firmicutes / Repetitive hypothetical protein near ESAT cluster, SA0282 homolog		1804
NWMN_2377	hypothetical protein			3369
NWMN_0244	hypothetical protein		Membrane Transport / Protein secretion system, Type VII / ESAT-6 proteins secretion system in Firmicutes / Repetitive hypothetical protein near ESAT cluster, SA0282 homolog	2090
NWMN_2385	hypothetical protein			1515
NWMN_2387	hydrolase	DNA metabolism	Nucleosides and Nucleotides / Detoxification / Nudix proteins (nucleoside triphosphate hydrolases) / Mutator mutT protein (7,8-dihydro-8-oxoguanine-triphosphatase) (EC 3.6.1.-)	1825
NWMN_2389	hypothetical protein			1528
NWMN_2418	MarR family regulatory protein			2879
NWMN_0249	5'-nucleotidase, lipoprotein e(P4) family protein	Biosynthesis of cofactors, prosthetic groups, and carriers / Transport and binding proteins		1615
cidB	hypothetical protein		Regulation and Cell signaling / Programmed Cell Death and Toxin-antitoxin Systems / Murein hydrolase regulation and cell death / CidA-associated membrane protein CidB	1840
cidA	holin-like protein CidA		Regulation and Cell signaling / Programmed Cell Death and Toxin-antitoxin Systems / Murein hydrolase regulation and cell death / Holin-like protein CidA	3971
NWMN_2444	hypothetical protein			3184
NWMN_0253	similar to carbohydrate kinase pfkB family protein	Energy metabolism	Nucleosides and Nucleotides / Nucleosides and Nucleotides - no subcategory / Pseudouridine Metabolism / Pseudouridine kinase (EC 2.7.1.83)	3132
NWMN_2486	hypothetical protein			2049
NWMN_2520	hypothetical protein			1562
NWMN_2525	hypothetical protein	Cellular processes		1994
isaB	immunodominant antigen B			2216
NWMN_2538	hypothetical protein	Cellular processes		2074
NWMN_2545	hypothetical protein		Virulence, Disease and Defense / Adhesion / Adhesins in Staphylococcus / Predicted cell-wall-anchored protein SasF (LPXAG motif)	2164
NWMN_2590	transcriptional regulator PadR-like family protein	Regulatory functions		2955
NWMN_2597	hypothetical protein			3279
NWMN_0266	Bacteriophage phiNM4			2197
NWMN_2606	hypothetical protein	Regulatory functions		1854
NWMN_0283	similar to ORF31 of bacteriophage phi ETA [Bacteriophage phiNM4]			1513
NWMN_0316	hypothetical protei.Similar to Flavin_utilizing_monoxygenases; Flavin-utilizing monoxygenases		Miscellaneous / Plant-Prokaryote comparative genomics / At1g69340 At2g40600 / Luciferase-like monooxygenase (EC 1.14.-.-) in cluster with COG2110	3594
NWMN_0317	similar to glycine cleavage H-protein	Energy metabolism	Miscellaneous / Plant-Prokaryote comparative genomics / At1g69340 At2g40600 / Biotinyl-lipoyl attachment domain protein, GcvH-like	2417
NWMN_0031	hypothetical protein			1534
NWMN_0356	hypothetical protein			2329
NWMN_0367	phosphoglycerate mutase family protein with His phosphatase domain	Biosynthesis of cofactors, prosthetic groups, and carriers		2809
NWMN_0368	hypothetical protein	Energy metabolism		3130
NWMN_0383	hypothetical protein			1960
set4nm	superantigen-like protein			2016
set10nm	superantigen-like protein			2823
NWMN_0402	hypothetical protein			1577
lpl1nm	tandem lipoprotein			2070
lpl2nm	tandem lipoprotein			2742
NWMN_0405	tandem lipoprotein			4190
lpl7nm	tandem lipoprotein			1920
lpl9nm	tandem lipoprotein			1820
NWMN_0413	hypothetical protein	Fatty acid and phospholipid metabolism		1854
NWMN_0414	hypothetical protein	Cellular processes / DNA metabolism		1670
NWMN_0415	hypothetical protein			2020
ndhF	NADH dehydrogenase subunit 5	Energy metabolism		1913
NWMN_0042	hypothetical protein			2153
NWMN_0431	MutT domain-containing protein	DNA metabolism		1788
NWMN_0043	hypothetical protein			1791
NWMN_0451	similar to small methyltransferase	Protein fate	Stress Response / Heat shock / Heat shock dnaK gene cluster extended / COG4123 Predicted O-methyltransferase	2026
veg	hypothetical protein			4121
ipk	4-diphosphocytidyl-2-C-methyl-D-erythritol kinase	Biosynthesis of cofactors, prosthetic groups, and carriers	Fatty Acids, Lipids, and Isoprenoids / Isoprenoids / Isoprenoid Biosynthesis / 4-diphosphocytidyl-2-C-methyl-D-erythritol kinase (EC 2.7.1.148)	2097
NWMN_0468	similar to tetrapyrrole (corrin/porphyrin) methylases		Dormancy and Sporulation / Dormancy and Sporulation - no subcategory / Sporulation Cluster / possible tetrapyrrole methyltransferase domain; Dormancy and Sporulation / Dormancy and Sporulation - no subcategory / Sporulation Cluster / Nucleoside triphosphate	1827
folB	dihydroneopterin aldolase. Folate buosynthesis	Biosynthesis of cofactors, prosthetic groups, and carriers	Cofactors, Vitamins, Prosthetic Groups, Pigments / Folate and pterines / Folate Biosynthesis / Dihydroneopterin aldolase (EC 4.1.2.25)	2293
folK	2-amino-4-hydroxy-6- hydroxymethyldihydropteridine pyrophosphokinase.Folate biosynthesis	Biosynthesis of cofactors, prosthetic groups, and carriers	Cofactors, Vitamins, Prosthetic Groups, Pigments / Folate and pterines / Folate Biosynthesis / 2-amino-4-hydroxy-6-hydroxymethyldihydropteridine pyrophosphokinase (EC 2.7.6.3)	2211
nupC	hypothetical protein	Transport and binding proteins	Nucleosides and Nucleotides / Nucleosides and Nucleotides - no subcategory / Pseudouridine Metabolism / Probable pyrimidine nucleoside transport protein associated with pseudouridine catabolism	1526
NWMN_0506	putative ribosomal protein L7Ae-like		Protein Metabolism / Protein biosynthesis / Ribosome LSU bacterial / Firmicutes ribosomal L7Ae family protein	2291
NWMN_0522	Predicted flavoprotein			1756
ung	uracil-DNA glycosylase	DNA metabolism	DNA Metabolism / DNA repair / Uracil-DNA glycosylase / Uracil-DNA glycosylase, family 1; DNA Metabolism / DNA repair / DNA Repair Base Excision / Uracil-DNA glycosylase, family 1	3098
NWMN_0545	hypothetical protein			1638
NWMN_0546	hypothetical protein			2305
NWMN_0556	hypothetical protein	Protein synthesis		1716
NWMN_0578	hypothetical protein			2320
sirA	periplasmic binding protein		Iron acquisition and metabolism / Siderophores / Siderophore Staphylobactin / Siderophore staphylobactin ABC transporter, substrate-binding protein SirA	1664
NWMN_0585	hypothetical protein			1933
NWMN_0592	site-specific recombinase	DNA metabolism		1925
NWMN_0651	hypothetical protein			1771
NWMN_0069	hypothetical protein			2376
NWMN_0693	similar to 5'(3')-deoxyribonucleotidase			1858
NWMN_0694	hypothetical protein			1677
NWMN_0738	hypothetical protein		Cellular processes	1557
secG	preprotein translocase subunit SecG	Protein fate	Regulation and Cell signaling / Programmed Cell Death and Toxin-antitoxin Systems / Murein hydrolase regulation and cell death / Preprotein translocase subunit SecG (TC 3.A.5.1.1)	1783
NWMN_0752	hypothetical protein			2360
NWMN_0753	hypothetical protein		Phages, Prophages, Transposable elements, Plasmids / Pathogenicity islands / Staphylococcal pathogenicity islands SaPI / Hypothetical SAV0808 homolog, near pathogenicity islands SaPI att-site	2011
NWMN_0757	secreted von Willebrand factor-binding protein precursor		Virulence, Disease and Defense / Adhesion / Adhesins in Staphylococcus / Secreted von Willebrand factor-binding protein	1805
sodM	superoxide dismutase		Nitrogen Metabolism / Nitrogen Metabolism - no subcategory / Nitric oxide synthase / Manganese superoxide dismutase (EC 1.15.1.1); Stress Response / Oxidative stress / Protection from Reactive Oxygen Species / Superoxide dismutase [Fe] (EC 1.15.1.1);	2232
NWMN_0078	Gram positive anchor		Virulence, Disease and Defense / Adhesion / Adhesins in Staphylococcus / Predicted cell-wall-anchored protein SasD (LPXAG motif)	2782
NWMN_0776	glycine cleavage system protein H	Energy metabolism	Amino Acids and Derivatives / Alanine, serine, and glycine / Glycine cleavage system / Glycine cleavage system H protein; Amino Acids and Derivatives / Alanine, serine, and glycine / Glycine and Serine Utilization / Glycine cleavage system H protein	1768
NWMN_0802	Similar to D-Ala-teichoic acid biosynthesis protein			2404
ampA	cytosol aminopeptidase		Carbohydrates / Central carbohydrate metabolism / Dehydrogenase complexes / Cytosol aminopeptidase PepA (EC 3.4.11.1); Protein Metabolism / Protein degradation / EC 3.4.11.- Aminopeptidases / Cytosol aminopeptidase PepA (EC 3.4.11.1)	1519
NWMN_0845	ATP-dependent Clp protease, ATP-binding subunit ClpB	Protein fate	Protein Metabolism / Protein folding / Protein chaperones / ClpB protein; Protein Metabolism / Protein degradation / Proteolysis in bacteria, ATP-dependent / ClpB protein	1821
NWMN_0849	hypothetical protein			1682
NWMN_0852	hypothetical protein			2306
NWMN_0875	hypothetical protein			1631
NWMN_0885	similar to 2'-5' RNA ligase	Transcription	RNA Metabolism / RNA processing and modification / RNA processing orphans / 2H phosphoesterase superfamily protein Bsu1186 (yjcG)	2619
NWMN_0905	hypothetical protein			2375
NWMN_0906	glycosyl transferase, group 1 family protein	Protein fate	Cell Wall and Capsule / Gram-Positive cell wall components / Teichoic and lipoteichoic acids biosynthesis / Poly(glycerol-phosphate) alpha-glucosyltransferase (EC 2.4.1.52)	1911
NWMN_0907	similar to functionally unknown protein. Predicted membrane protein			5023
NWMN_0908	similar to ferrichrome ABC transporter		Iron acquisition and metabolism / Iron acquisition and metabolism - no subcategory / Heme, hemin uptake and utilization systems in GramPositives / Heme ABC type transporter HtsABC, heme-binding protein; Stress Response	2507
NWMN_0910	hypothetical protein	Protein synthesis		2022
NWMN_0958	similar to Putative cell-wall binding lipoprotein	Cellular processes / DNA metabolism		2151

## Sheet: Kc vs WT DOWN
Gene	Description	TIGRFAM Main Role	The SEED	logFC
NWMN_0011	hypothetical protein	Amino acid biosynthesis	Amino Acids and Derivatives / Lysine, threonine, methionine, and cysteine / Methionine Biosynthesis / Homoserine O-acetyltransferase (EC 2.3.1.31)	-2076
capE	capsular polysaccharide biosynthesis protein Cap5E		Cell Wall and Capsule / Capsular and extracellular polysacchrides / Serotype determining Capsular polysaccharide biosynthesis in Staphylococcus / Capsular polysaccharide synthesis enzyme Cap5E	-2612
capF	capsular polysaccharide biosynthesis protein Cap8F		Cell Wall and Capsule / Capsular and extracellular polysacchrides / Serotype determining Capsular polysaccharide biosynthesis in Staphylococcus / Capsular polysaccharide synthesis enzyme Cap5F	-2304
NWMN_0996	hypothetical protein			-1863
NWMN_0997				-2885
NWMN_0998				-1835
capG	UDP-N-acetylglucosamine 2-epimerase	Cell envelope	Cell Wall and Capsule / Capsular and extracellular polysacchrides / Sialic Acid Metabolism / UDP-N-acetylglucosamine 2-epimerase (EC 5.1.3.14); Cell Wall and Capsule / Capsular and extracellular polysacchrides / Serotype determining Capsular polysaccharide biosynthesis in Staphylococcus / Capsular polysaccharide synthesis enzyme Cap5G	-2089
capH	capsular polysaccharide biosynthesis protein O-acetyl transferase Cap5H		Cell Wall and Capsule / Capsular and extracellular polysacchrides / Serotype determining Capsular polysaccharide biosynthesis in Staphylococcus / Capsular polysaccharide synthesis enzyme Cap5H	-2716
NWMN_1010				-1812
NWMN_1011				-2246
NWMN_1012				-2015
capI	capsular polysaccharide biosynthesis protein Cap5I		Cell Wall and Capsule / Capsular and extracellular polysacchrides / Serotype determining Capsular polysaccharide biosynthesis in Staphylococcus / Capsular polysaccharide synthesis enzyme Cap5I	-1899
capJ	capsular polysaccharide biosynthesis protein Cap5J		Cell Wall and Capsule / Capsular and extracellular polysacchrides / Serotype determining Capsular polysaccharide biosynthesis in Staphylococcus / Capsular polysaccharide synthesis enzyme Cap5J	-1743
NWMN_1033	SLT orf 129-like protein		Phages, Prophages, Transposable elements, Plasmids / Phages, Prophages / Staphylococcal phi-Mu50B-like prophages / Hypothetical protein, phi-ETA orf42 homolog [SA bacteriophages 11, Mu50B]	-2192
NWMN_1034	phi SLT orf 99-like protein	DNA metabolism	Phages, Prophages, Transposable elements, Plasmids / Phages, Prophages / Staphylococcal phi-Mu50B-like prophages / Hypothetical protein, SLT orf99 homolog [SA bacteriophages 11, Mu50B]	-2229
NWMN_1039				-3072
isdA	hypothetical protein		Cell Wall and Capsule / Gram-Positive cell wall components / Sortase / Cell surface protein IsdA, transfers heme from hemoglobin to apo-IsdC; Iron acquisition and metabolism / Iron acquisition and metabolism - no subcategory / Heme, hemin uptake and utilization systems in GramPositives / Cell surface protein IsdA, transfers heme from hemoglobin to apo-IsdC	-2195
rpmB	50S ribosomal protein L28	Protein synthesis	Protein Metabolism / Protein biosynthesis / Ribosome LSU bacterial / LSU ribosomal protein L28p	-1577
NWMN_1235	hypothetical protein	Transport and binding proteins		-1530
thrC	threonine synthase	Amino acid biosynthesis	Amino Acids and Derivatives / Lysine, threonine, methionine, and cysteine / Threonine and Homoserine Biosynthesis / Threonine synthase (EC 4.2.3.1)	-2180
thrB	homoserine kinase	Amino acid biosynthesis	Amino Acids and Derivatives / Lysine, threonine, methionine, and cysteine / Methionine Biosynthesis / Homoserine kinase (EC 2.7.1.39); Amino Acids and Derivatives / Lysine, threonine, methionine, and cysteine / Threonine and Homoserine Biosynthesis / Homoserine kinase (EC 2.7.1.39)	-1594
NWMN_1276	hypothetical protein		DNA Metabolism / DNA repair / DNA repair, bacterial / DNA polymerase IV (EC 2.7.7.7)	-1856
trpD	anthranilate phosphoribosyltransferase	Amino acid biosynthesis	Amino Acids and Derivatives / Aromatic amino acids and derivatives / Tryptophan synthesis / Anthranilate phosphoribosyltransferase (EC 2.4.2.18)	-2670
ebh2				-2872
NWMN_1346	hypothetical protein	Cellular processes / Transport and binding proteins		-1602
NWMN_1410	pyrroline-5-carboxylate reductase	Amino acid biosynthesis	Amino Acids and Derivatives / Proline and 4-hydroxyproline / Proline biosynthesis (for review) / Pyrroline-5-carboxylate reductase (EC 1.5.1.2); Amino Acids and Derivatives / Proline and 4-hydroxyproline / Proline, 4-hydroxyproline uptake and utilization / Pyrroline-5-carboxylate reductase (EC 1.5.1.2); Amino Acids and Derivatives / Proline and 4-hydroxyproline / Proline Synthesis / Pyrroline-5-c…	-1807
NWMN_1416	hypothetical protein			-1609
NWMN_0145	peptide ABC transporter permease	Transport and binding proteins	Membrane Transport / ABC transporters / ABC transporter dipeptide (TC 3.A.1.5.2) / Dipeptide transport system permease protein DppC (TC 3.A.1.5.2); Sulfur Metabolism / Organic sulfur assimilation / Utilization of glutathione as a sulphur source / Putative glutathione transporter, permease component	-1535
NWMN_0147	gamma-glutamyltranspeptidase	Biosynthesis of cofactors, prosthetic groups, and carriers	Stress Response / Oxidative stress / Glutathione Biosynthesis and gamma-glutamyl cycle / Gamma-glutamyltranspeptidase (EC 2.3.2.2); Sulfur Metabolism / Organic sulfur assimilation / Utilization of glutathione as a sulphur source / Gamma-glutamyltranspeptidase (EC 2.3.2.2)	-1548
NWMN_0153	maltose ABC transporter permease	Transport and binding proteins	Carbohydrates / Di- and oligosaccharides / Maltose and Maltodextrin Utilization / Maltose/maltodextrin ABC transporter, permease protein MalF	-3123
NWMN_0156	hypothetical protein	Protein synthesis	Carbohydrates / Sugar alcohols / Inositol catabolism / Inosose isomerase (EC 5.3.99.-)	-1527
NWMN_1649	hypothetical protein		Virulence, Disease and Defense / Adhesion / Adhesins in Staphylococcus / Predicted cell-wall-anchored protein SasC (LPXTG motif)	-1664
ribH	6,7-dimethyl-8-ribityllumazine synthase	Biosynthesis of cofactors, prosthetic groups, and carriers	Cofactors, Vitamins, Prosthetic Groups, Pigments / Riboflavin, FMN, FAD / Riboflavin, FMN and FAD metabolism Extended / 6,7-dimethyl-8-ribityllumazine synthase (EC 2.5.1.78)	-1525
NWMN_0172	hypothetical protein			-2626
lukD	leukotoxin, LukD	Cellular processes	Virulence, Disease and Defense / Toxins and superantigens / Staphylococcus Two-component and Pore-forming Cytolysins / Leukotoxin LukD	-2966
NWMN_1730	hypothetical protein		Membrane Transport / Protein translocation across cytoplasmic membrane / EcsAB transporter affecting expression and secretion of secretory preproteins / Hypothetical protein SAV1839; Miscellaneous / Plant-Prokaryote comparative genomics / At5g48545 and At3g56490 At1g31160 / Hypothetical protein SAV1839	-1536
NWMN_0177	PTS system glucose-specific transporter subunit IIBC	Transport and binding proteins	Carbohydrates / Di- and oligosaccharides / Maltose and Maltodextrin Utilization / PTS system, maltose and glucose-specific IIC component (EC 2.7.1.69); Carbohydrates / Di- and oligosaccharides / Maltose and Maltodextrin Utilization / PTS system, maltose and glucose-specific IIB component (EC 2.7.1.69)	-1640
NWMN_1775				-1656
NWMN_1776				-1634
NWMN_1796				-1825
NWMN_1797	PV83 orf 27-like protein			-2114
NWMN_1798				-1623
NWMN_1801				-1567
NWMN_1802	phi PVL orf 50-like protein			-1536
NWMN_1888				-2031
NWMN_1904				-4223
NWMN_1929	dapE	succinyl-diaminopimelate desuccinylase	Protein fate	-1904
NWMN_1935	phage terminase small subunit			-1765
bglA	6-phospho-beta-glucosidase			-1864
NWMN_1952	hypothetical protein			-1619
ilvB	acetolactate synthase large subunit	Amino acid biosynthesis	Amino Acids and Derivatives / Branched-chain amino acids / Branched-Chain Amino Acid Biosynthesis / Acetolactate synthase large subunit (EC 2.2.1.6); Carbohydrates / Fermentation / Acetoin, butanediol metabolism / Acetolactate synthase large subunit (EC 2.2.1.6)	-1584
leuA	2-isopropylmalate synthase	Amino acid biosynthesis	Amino Acids and Derivatives / Branched-chain amino acids / Branched-Chain Amino Acid Biosynthesis / 2-isopropylmalate synthase (EC 2.3.3.13); Amino Acids and Derivatives / Branched-chain amino acids / Leucine Biosynthesis / 2-isopropylmalate synthase (EC 2.3.3.13)	-1720
leuB	3-isopropylmalate dehydrogenase	Amino acid biosynthesis	Amino Acids and Derivatives / Branched-chain amino acids / Leucine Biosynthesis / 3-isopropylmalate dehydrogenase (EC 1.1.1.85); Amino Acids and Derivatives / Branched-chain amino acids / Branched-Chain Amino Acid Biosynthesis / 3-isopropylmalate dehydrogenase (EC 1.1.1.85)	-2435
leuC	isopropylmalate isomerase large subunit	Amino acid biosynthesis	Amino Acids and Derivatives / Branched-chain amino acids / Branched-Chain Amino Acid Biosynthesis / 3-isopropylmalate dehydratase large subunit (EC 4.2.1.33); Amino Acids and Derivatives / Branched-chain amino acids / Leucine Biosynthesis / 3-isopropylmalate dehydratase large subunit (EC 4.2.1.33)	-2185
leuD	isopropylmalate isomerase small subunit	Amino acid biosynthesis	Amino Acids and Derivatives / Branched-chain amino acids / Leucine Biosynthesis / 3-isopropylmalate dehydratase small subunit (EC 4.2.1.33); Amino Acids and Derivatives / Branched-chain amino acids / Branched-Chain Amino Acid Biosynthesis / 3-isopropylmalate dehydratase small subunit (EC 4.2.1.33)	-2357
ilvA	threonine dehydratase	Amino acid biosynthesis	Amino Acids and Derivatives / Alanine, serine, and glycine / Glycine and Serine Utilization / Threonine dehydratase, catabolic (EC 4.3.1.19); Amino Acids and Derivatives / Lysine, threonine, methionine, and cysteine / Threonine degradation / Threonine dehydratase, catabolic (EC 4.3.1.19); Amino Acids and Derivatives / Branched-chain amino acids / Branched-Chain Amino Acid Biosynthesis / Threonine…	-2107
NWMN_0208	drug transporter	Cellular processes / Transport and binding proteins		-3037
luxS	S-ribosylhomocysteinase		Amino Acids and Derivatives / Lysine, threonine, methionine, and cysteine / Methionine Biosynthesis / S-ribosylhomocysteine lyase (EC 4.4.1.21); Amino Acids and Derivatives / Lysine, threonine, methionine, and cysteine / Methionine Degradation / S-ribosylhomocysteine lyase (EC 4.4.1.21)	-2586
NWMN_2043	hypothetical protein	Transport and binding proteins	Stress Response / Oxidative stress / Oxidative stress / Iron-binding ferritin-like antioxidant protein; Stress Response / Oxidative stress / Oxidative stress / Ferroxidase (EC 1.16.3.1); Stress Response / Oxidative stress / Oxidative stress / Non-specific DNA-binding protein Dps	-1731
NWMN_2050	cation efflux family protein	Transport and binding proteins	Virulence, Disease and Defense / Resistance to antibiotics and toxic compounds / Cobalt-zinc-cadmium resistance / Zn(II) and Co(II) transmembrane diffusion facilitator	-1614
NWMN_2076	hypothetical protein		Iron acquisition and metabolism / Iron acquisition and metabolism - no subcategory / Heme, hemin uptake and utilization systems in GramPositives / Heme ABC type transporter HtsABC, permease protein HtsC; Miscellaneous / Miscellaneous - no subcategory / Metabolite repair / Heme ABC type transporter HtsABC, permease protein HtsC	-2909
NWMN_2077	hypothetical protein		Iron acquisition and metabolism / Iron acquisition and metabolism - no subcategory / Heme, hemin uptake and utilization systems in GramPositives / Heme ABC type transporter HtsABC, permease protein HtsB	-2663
NWMN_2078	ABC transporter periplasmic binding protein		Iron acquisition and metabolism / Iron acquisition and metabolism - no subcategory / Heme, hemin uptake and utilization systems in GramPositives / Heme ABC type transporter HtsABC, heme-binding protein; Stress Response / Stress Response - no subcategory / Flavohaemoglobin / Heme ABC type transporter HtsABC, heme-binding protein	-1949
NWMN_2079	hypothetical protein	Cell envelope		-1996
NWMN_2081	hypothetical protein	Transport and binding proteins		-1593
NWMN_0223	essC	hypothetical protein	Protein fate	-1803
hutU	urocanate hydratase	Energy metabolism	Amino Acids and Derivatives / Histidine Metabolism / Histidine Degradation / Urocanate hydratase (EC 4.2.1.49)	-1556
NWMN_2274	hypothetical protein	Energy metabolism	Nucleosides and Nucleotides / Pyrimidines / pyrimidine conversions / Thioredoxin reductase (EC 1.8.1.9); Sulfur Metabolism / Sulfur Metabolism - no subcategory / Thioredoxin-disulfide reductase / Thioredoxin reductase (EC 1.8.1.9)	-2132
NWMN_0238				-1865
bioB	biotin synthase	Biosynthesis of cofactors, prosthetic groups, and carriers	Cofactors, Vitamins, Prosthetic Groups, Pigments / Biotin / Biotin biosynthesis / Biotin synthase (EC 2.8.1.6)	-2535
NWMN_2354	hypothetical protein	Protein fate		-1652
NWMN_2359	hypothetical protein	Transport and binding proteins		-2326
opp1A				-2825
NWMN_2420	hypothetical protein		Carbohydrates / One-carbon Metabolism / Serine-glyoxylate cycle / Glyoxalase family protein	-1730
NWMN_2451	hypothetical protein	Transport and binding proteins		-1502
NWMN_2458	cation transporter E1-E2 family ATPase	Transport and binding proteins		-3823
crtN	squalene synthase	Biosynthesis of cofactors, prosthetic groups, and carriers	Fatty Acids, Lipids, and Isoprenoids / Isoprenoids / Polyprenyl Diphosphate Biosynthesis / Dehydrosqualene desaturase (EC 1.14.99.-) (Diapophytoene desaturase) (4,4'-diapophytoene desaturase)	-2014
NWMN_2475	hypothetical protein			-1899
NWMN_2476	hypothetical protein	Mobile and extrachromosomal element functions		-2286
panE	2-dehydropantoate 2-reductase	Biosynthesis of cofactors, prosthetic groups, and carriers	Cofactors, Vitamins, Prosthetic Groups, Pigments / Coenzyme A / Coenzyme A Biosynthesis / 2-dehydropantoate 2-reductase (EC 1.1.1.169)	-2162
NWMN_2509	choline dehydrogenase	Cellular processes	Stress Response / Osmotic stress / Choline and Betaine Uptake and Betaine Biosynthesis / Choline dehydrogenase (EC 1.1.99.1)	-2203
NWMN_2510	betaine aldehyde dehydrogenase	Cellular processes	Stress Response / Osmotic stress / Choline and Betaine Uptake and Betaine Biosynthesis / Betaine aldehyde dehydrogenase (EC 1.2.1.8)	-2339
NWMN_2514	hypothetical protein	Protein fate / Purines, pyrimidines, nucleosides, and nucleotides	Nucleosides and Nucleotides / Nucleosides and Nucleotides - no subcategory / Ribonucleotide reduction / Ribonucleotide reductase of class III (anaerobic), activating protein (EC 1.97.1.4)	-1508
NWMN_2515	anaerobic ribonucleoside triphosphate reductase	Purines, pyrimidines, nucleosides, and nucleotides	Nucleosides and Nucleotides / Nucleosides and Nucleotides - no subcategory / Ribonucleotide reduction / Ribonucleotide reductase of class III (anaerobic), large subunit (EC 1.17.4.2)	-1675
NWMN_0258	ROK family protein	Unknown function	Cell Wall and Capsule / Capsular and extracellular polysacchrides / Sialic Acid Metabolism / N-acetylmannosamine kinase (EC 2.7.1.60)	-1632
NWMN_2522	ABC transporter ATP-binding protein	Protein fate	Virulence, Disease and Defense / Bacteriocins, ribosomally synthesized antibacterial peptides / Bacitracin Stress Response / ABC transporter ATP-binding protein YvcR	-1926
arcD	arcD	arginine/ornithine antiporter	Transport and binding proteins	-1982
arcB	ornithine carbamoyltransferase	Amino acid biosynthesis	Amino Acids and Derivatives / Arginine; urea cycle, polyamines / Arginine Deiminase Pathway / Ornithine carbamoyltransferase (EC 2.1.3.3); Amino Acids and Derivatives / Arginine; urea cycle, polyamines / Arginine and Ornithine Degradation / Ornithine carbamoyltransferase (EC 2.1.3.3); Amino Acids and Derivatives / Arginine; urea cycle, polyamines / Arginine Biosynthesis extended / Ornithine carba…	-1972
arcA	arginine deiminase	Energy metabolism	Amino Acids and Derivatives / Arginine; urea cycle, polyamines / Arginine and Ornithine Degradation / Arginine deiminase (EC 3.5.3.6); Amino Acids and Derivatives / Arginine; urea cycle, polyamines / Arginine Deiminase Pathway / Arginine deiminase (EC 3.5.3.6)	-2162
NWMN_2550	hypothetical protein	Protein fate / Cellular processes	Membrane Transport / Protein translocation across cytoplasmic membrane / SecY2-SecA2 Specialized Transport System / Accessory secretory protein Asp2	-1955
hisF	imidazole glycerol phosphate synthase subunit hisF	Amino acid biosynthesis	Amino Acids and Derivatives / Histidine Metabolism / Histidine Biosynthesis in plants / Phosphoribosyl-AMP cyclohydrolase (EC 3.5.4.19); Amino Acids and Derivatives / Histidine Metabolism / Histidine Biosynthesis / Phosphoribosyl-AMP cyclohydrolase (EC 3.5.4.19); Amino Acids and Derivatives / Histidine Metabolism / Histidine Biosynthesis / Phosphoribosyl-ATP pyrophosphatase (EC 3.6.1.31); Amino A…	-2151
NWMN_0283				-2257
NWMN_0284				-1643
NWMN_0287				-2286
NWMN_0290				-1837
NWMN_0313				-1503
NWMN_0316	hypothetical protein	Unknown function	Miscellaneous / Plant-Prokaryote comparative genomics / At1g69340 At2g40600 / Luciferase-like monooxygenase (EC 1.14.-.-) in cluster with COG2110	-1875
NWMN_0317	hypothetical protein	Energy metabolism	Miscellaneous / Plant-Prokaryote comparative genomics / At1g69340 At2g40600 / Biotinyl-lipoyl attachment domain protein, GcvH-like	-2447
NWMN_0318	hypothetical protein		Miscellaneous / Plant-Prokaryote comparative genomics / At1g69340 At2g40600 / COG2110, Macro domain, possibly ADP-ribose binding module	-3143
NWMN_0319	hypothetical protein		Carbohydrates / Central carbohydrate metabolism / Pyruvate metabolism II acetyl-CoA, acetogenesis from pyruvate / NAD-dependent protein deacetylase of SIR2 family; Cofactors, Vitamins, Prosthetic Groups, Pigments / NAD and NADP / NAD and NADP cofactor biosynthesis global / NAD-dependent protein deacetylase of SIR2 family; Miscellaneous / Plant-Prokaryote comparative genomics / At1g69340 At2g40600…	-3386
NWMN_0320	hypothetical protein	Protein fate	Amino Acids and Derivatives / Alanine, serine, and glycine / Glycine cleavage system / Lipoate-protein ligase A; Carbohydrates / Central carbohydrate metabolism / Dehydrogenase complexes / Lipoate-protein ligase A; Cofactors, Vitamins, Prosthetic Groups, Pigments / Lipoic acid / Lipoic acid metabolism / Lipoate-protein ligase A; Miscellaneous / Plant-Prokaryote comparative genomics / Competence o…	-2471
metE	5-methyltetrahydropteroyltriglutamate--homocysteine S-methyltransferase	Amino acid biosynthesis	Amino Acids and Derivatives / Lysine, threonine, methionine, and cysteine / Methionine Biosynthesis / 5-methyltetrahydropteroyltriglutamate--homocysteine methyltransferase (EC 2.1.1.14)	-1548
set4nm				-1914
NWMN_0402	hypothetical protein			-1927
lpl2nm				-2154
NWMN_0405				-2374
NWMN_0423	hypothetical protein			-1714
gltB	glutamate synthase large subunit		Amino Acids and Derivatives / Glutamine, glutamate, aspartate, asparagine; ammonia assimilation / Glutamine, Glutamate, Aspartate and Asparagine Biosynthesis / Glutamate synthase [NADPH] large chain (EC 1.4.1.13); Nitrogen Metabolism / Nitrogen Metabolism - no subcategory / Ammonia assimilation / Glutamate synthase [NADPH] large chain (EC 1.4.1.13)	-2229
gltD	glutamate synthase subunit beta		Amino Acids and Derivatives / Glutamine, glutamate, aspartate, asparagine; ammonia assimilation / Glutamine, Glutamate, Aspartate and Asparagine Biosynthesis / Glutamate synthase [NADPH] small chain (EC 1.4.1.13); Nitrogen Metabolism / Nitrogen Metabolism - no subcategory / Ammonia assimilation / Glutamate synthase [NADPH] small chain (EC 1.4.1.13)	-2157
NWMN_0045	hypothetical protein			-1843
vraB	acetyl-CoA acetyltransferase	Fatty acid and phospholipid metabolism	Amino Acids and Derivatives / Branched-chain amino acids / Isoleucine degradation / 3-ketoacyl-CoA thiolase (EC 2.3.1.16); Carbohydrates / Fermentation / Acetyl-CoA fermentation to Butyrate / Acetyl-CoA acetyltransferase (EC 2.3.1.9); Carbohydrates / Fermentation / Butanol Biosynthesis / Acetyl-CoA acetyltransferase (EC 2.3.1.9); Carbohydrates / One-carbon Metabolism / Serine-glyoxylate cycle / 3…	-1621
mnhA	putative monovalent cation/H+ antiporter subunit A	Transport and binding proteins	Membrane Transport / Uni- Sym- and Antiporters / Sodium Hydrogen Antiporter / Na(+) H(+) antiporter subunit A (TC 2.A.63.1.3)	-1561
mnhB	putative monovalent cation/H+ antiporter subunit B	Transport and binding proteins	Membrane Transport / Uni- Sym- and Antiporters / Sodium Hydrogen Antiporter / Na(+) H(+) antiporter subunit B (TC 2.A.63.1.3)	-1644
mnhC	putative monovalent cation/H+ antiporter subunit C	Transport and binding proteins	Membrane Transport / Uni- Sym- and Antiporters / Sodium Hydrogen Antiporter / Na(+) H(+) antiporter subunit C (TC 2.A.63.1.3)	-1520
mnhE	putative monovalent cation/H+ antiporter subunit E	Transport and binding proteins	Membrane Transport / Uni- Sym- and Antiporters / Sodium Hydrogen Antiporter / Na(+) H(+) antiporter subunit E (TC 2.A.63.1.3)	-1733
fhuA	iron compound ABC transporter ATP-binding protein			-2217
fhuB	ferrichrome transport permease fhuB			-2937
fhuG	ferrichrome ABC transporter permease		Stress Response / Stress Response - no subcategory / Flavohaemoglobin / ABC-type Fe3+-siderophore transport system, permease 2 component	-2462
NWMN_0626	hypothetical protein	Protein synthesis		-2187
sbnE	sbnE	hypothetical protein		-2163
sbnF	sbnF	hypothetical protein		-2759
sbnG	sbnG	hypothetical protein		-2704
sbnH	sbnH	hypothetical protein		-3167
sbnI	sbnI	hypothetical protein		-2584
hisC	histidinol-phosphate aminotransferase	Amino acid biosynthesis	Amino Acids and Derivatives / Aromatic amino acids and derivatives / Phenylalanine and Tyrosine Branches from Chorismate / Biosynthetic Aromatic amino acid aminotransferase beta (EC 2.6.1.57)	-1768
NWMN_0703	hypothetical protein		Iron acquisition and metabolism / Iron acquisition and metabolism - no subcategory / Iron acquisition in Streptococcus / Iron compound ABC uptake transporter permease protein; Iron acquisition and metabolism / Iron acquisition and metabolism - no subcategory / Heme, hemin uptake and utilization systems in GramPositives / Iron compound ABC uptake transporter permease protein	-1945
NWMN_0704	hypothetical protein		Iron acquisition and metabolism / Iron acquisition and metabolism - no subcategory / Heme, hemin uptake and utilization systems in GramPositives / Iron compound ABC uptake transporter ATP-binding protein; Iron acquisition and metabolism / Iron acquisition and metabolism - no subcategory / Hemin transport system / Iron compound ABC uptake transporter ATP-binding protein; Iron acquisition and metab…	-2757
NWMN_0705	hypothetical protein		Iron acquisition and metabolism / Iron acquisition and metabolism - no subcategory / Iron acquisition in Streptococcus / Iron compound ABC uptake transporter substrate-binding protein; Iron acquisition and metabolism / Iron acquisition and metabolism - no subcategory / Heme, hemin uptake and utilization systems in GramPositives / Iron compound ABC uptake transporter substrate-binding protein	-2762
sodM	superoxide dismutase		Nitrogen Metabolism / Nitrogen Metabolism - no subcategory / Nitric oxide synthase / Manganese superoxide dismutase (EC 1.15.1.1); Stress Response / Oxidative stress / Protection from Reactive Oxygen Species / Superoxide dismutase [Fe] (EC 1.15.1.1); Stress Response / Oxidative stress / Oxidative stress / Manganese superoxide dismutase (EC 1.15.1.1); Stress Response / Oxidative stress / Protectio…	-2037
NWMN_0771	hypothetical protein	Cellular processes	Stress Response / Oxidative stress / Oxidative stress / Organic hydroperoxide resistance protein	-1722
NWMN_0088	hypothetical protein	Purines, pyrimidines, nucleosides, and nucleotides	Nucleosides and Nucleotides / Pyrimidines / pyrimidine conversions / 2',3'-cyclic-nucleotide 2'-phosphodiesterase (EC 3.1.4.16); Nucleosides and Nucleotides / Purines / Purine conversions / 2',3'-cyclic-nucleotide 2'-phosphodiesterase (EC 3.1.4.16); Potassium metabolism / Potassium metabolism - no subcategory / Glutathione-regulated potassium-efflux system and associated functions / 2',3'-cyclic-…	-1635
NWMN_0908	hypothetical protein		Iron acquisition and metabolism / Iron acquisition and metabolism - no subcategory / Heme, hemin uptake and utilization systems in GramPositives / Heme ABC type transporter HtsABC, heme-binding protein; Stress Response / Stress Response - no subcategory / Flavohaemoglobin / Heme ABC type transporter HtsABC, heme-binding protein	-2199
capC	capsular polysaccharide biosynthesis protein Cap8C	Transcription	Cell Wall and Capsule / Capsular and extracellular polysacchrides / Exopolysaccharide Biosynthesis / Manganese-dependent protein-tyrosine phosphatase (EC 3.1.3.48); Cell Wall and Capsule / Capsular and extracellular polysacchrides / Serotype determining Capsular polysaccharide biosynthesis in Staphylococcus / Capsular polysaccharide synthesis enzyme Cap5C; Regulation and Cell signaling / Regulati…	-1931
capD	capsular polysaccharide biosynthesis protein Cap5D		Cell Wall and Capsule / Capsular and extracellular polysacchrides / Serotype determining Capsular polysaccharide biosynthesis in Staphylococcus / Capsular polysaccharide synthesis enzyme Cap5D	-2366

## Sheet: Kc vs WT UP
Gene	Description	TIGRFAM Main Role	The SEED	logFC
cyoD				1634
NWMN_0983	hypothetical protein			1830
NWMN_1002				1832
sdhC	succinate dehydrogenase cytochrome b-558 subunit	Energy metabolism	Respiration / Electron donating reactions / Succinate dehydrogenase / Succinate dehydrogenase cytochrome b558 subunit	1934
NWMN_1066	fibrinogen-binding protein-like protein		Virulence, Disease and Defense / Adhesion / Adhesins in Staphylococcus / Hypothetical protein, similarity with fibrinogen-binding protein Efb	1870
NWMN_1088	cell division protein MraZ	Regulatory functions / Cellular processes	Cell Division and Cell Cycle / Cell Division and Cell Cycle - no subcategory / Bacterial Cytoskeleton / Cell division protein MraZ	1774
mraW	S-adenosyl-methyltransferase MraW	Protein synthesis		1655
ftsL	cell division protein	Cellular processes	Cell Division and Cell Cycle / Cell Division and Cell Cycle - no subcategory / Bacterial Cytoskeleton / Cell division protein FtsL	1757
pyrR	bifunctional pyrimidine regulatory protein PyrR uracil phosphoribosyltransferase	Purines, pyrimidines, nucleosides, and nucleotides	Nucleosides and Nucleotides / Pyrimidines / De Novo Pyrimidine Synthesis / Uracil phosphoribosyltransferase (EC 2.4.2.9); Nucleosides and Nucleotides / Pyrimidines / De Novo Pyrimidine Synthesis / Pyrimidine operon regulatory protein PyrR; Nucleosides and Nucleotides / Pyrimidines / pyrimidine conversions / Uracil phosphoribosyltransferase (EC 2.4.2.9)	1852
pyrP	uracil permease	Transport and binding proteins	Nucleosides and Nucleotides / Pyrimidines / De Novo Pyrimidine Synthesis / Uracil permease	2081
pyrB	aspartate carbamoyltransferase catalytic subunit	Purines, pyrimidines, nucleosides, and nucleotides	Nucleosides and Nucleotides / Pyrimidines / De Novo Pyrimidine Synthesis / Aspartate carbamoyltransferase (EC 2.1.3.2)	2918
pyrC	dihydroorotase	Purines, pyrimidines, nucleosides, and nucleotides	Nucleosides and Nucleotides / Pyrimidines / De Novo Pyrimidine Synthesis / Dihydroorotase (EC 3.5.2.3)	2994
pyrAA	carbamoyl phosphate synthase small subunit	Purines, pyrimidines, nucleosides, and nucleotides	Nucleosides and Nucleotides / Pyrimidines / De Novo Pyrimidine Synthesis / Carbamoyl-phosphate synthase small chain (EC 6.3.5.5)	2825
carB	carbamoyl phosphate synthase large subunit	Purines, pyrimidines, nucleosides, and nucleotides	Nucleosides and Nucleotides / Pyrimidines / De Novo Pyrimidine Synthesis / Carbamoyl-phosphate synthase large chain (EC 6.3.5.5)	3119
pyrF	orotidine 5'-phosphate decarboxylase	Purines, pyrimidines, nucleosides, and nucleotides	Nucleosides and Nucleotides / Pyrimidines / De Novo Pyrimidine Synthesis / Orotidine 5'-phosphate decarboxylase (EC 4.1.1.23)	2648
pyrE	orotate phosphoribosyltransferase	Purines, pyrimidines, nucleosides, and nucleotides	Nucleosides and Nucleotides / Pyrimidines / De Novo Pyrimidine Synthesis / Orotate phosphoribosyltransferase (EC 2.4.2.10)	2958
NWMN_1117	hypothetical protein			2236
rpsB	30S ribosomal protein S2	Protein synthesis	Protein Metabolism / Protein biosynthesis / Ribosome SSU bacterial / SSU ribosomal protein S2p (SAe)	1593
NWMN_1195	phosphodiesterase	Transcription		1573
glpD	aerobic glycerol-3-phosphate dehydrogenase	Energy metabolism	Carbohydrates / Sugar alcohols / Glycerol and Glycerol-3-phosphate Uptake and Utilization / Aerobic glycerol-3-phosphate dehydrogenase (EC 1.1.5.3); Fatty Acids, Lipids, and Isoprenoids / Phospholipids / Glycerolipid and Glycerophospholipid Metabolism in Bacteria / Aerobic glycerol-3-phosphate dehydrogenase (EC 1.1.5.3); Respiration / Electron donating reactions / Respiratory dehydrogenases 1 / A…	1678
glnR	glutamine synthetase repressor	Regulatory functions	Virulence, Disease and Defense / Resistance to antibiotics and toxic compounds / Methicillin resistance in Staphylococci / FemC, factor involved in methicillin resistance	3230
glnA	glutamine synthetase, type I	Amino acid biosynthesis	Amino Acids and Derivatives / Glutamine, glutamate, aspartate, asparagine; ammonia assimilation / Glutamine synthetases / Glutamine synthetase type I (EC 6.3.1.2); Amino Acids and Derivatives / Glutamine, glutamate, aspartate, asparagine; ammonia assimilation / Glutamine, Glutamate, Aspartate and Asparagine Biosynthesis / Glutamine synthetase type I (EC 6.3.1.2); Cell Wall and Capsule / Cell Wall…	3258
NWMN_1249	guanosine 5'-monophosphate oxidoreductase	Purines, pyrimidines, nucleosides, and nucleotides	Nucleosides and Nucleotides / Purines / Purine conversions / GMP reductase (EC 1.7.1.7)	2133
NWMN_1302	hypothetical protein			1635
NWMN_0134	hypothetical protein			1790
NWMN_1352	hypothetical protein			2473
NWMN_1358	hypothetical protein	Mobile and extrachromosomal element functions / Regulatory functions		2132
recU	Holliday junction-specific endonuclease	DNA metabolism	Cell Division and Cell Cycle / Cell Division and Cell Cycle - no subcategory / Control of cell elongation - division cycle in Bacilli / RecU Holliday junction resolvase	1503
NWMN_1381	hypothetical protein		Fatty Acids, Lipids, and Isoprenoids / Isoprenoids / Polyprenyl Diphosphate Biosynthesis / Heptaprenyl diphosphate synthase component I (EC 2.5.1.30); Fatty Acids, Lipids, and Isoprenoids / Isoprenoids / Isoprenoinds for Quinones / Heptaprenyl diphosphate synthase component I (EC 2.5.1.30); Fatty Acids, Lipids, and Isoprenoids / Isoprenoids / Isoprenoid scratch / Heptaprenyl diphosphate synthase …	2336
marR	hypothetical protein			1609
gcvT	glycine cleavage system aminomethyltransferase T	Energy metabolism	Amino Acids and Derivatives / Alanine, serine, and glycine / Glycine and Serine Utilization / Aminomethyltransferase (glycine cleavage system T protein) (EC 2.1.2.10); Amino Acids and Derivatives / Alanine, serine, and glycine / Glycine cleavage system / Aminomethyltransferase (glycine cleavage system T protein) (EC 2.1.2.10)	1911
NWMN_1442	shikimate kinase		Amino Acids and Derivatives / Aromatic amino acids and derivatives / Common Pathway For Synthesis of Aromatic Compounds (DAHP synthase to chorismate) / Shikimate kinase I (EC 2.7.1.71); Amino Acids and Derivatives / Aromatic amino acids and derivatives / Chorismate Synthesis / Shikimate kinase I (EC 2.7.1.71); Regulation and Cell signaling / Regulation and Cell signaling - no subcategory / Cell e…	1895
sodA	superoxide dismutase, Mn		Nitrogen Metabolism / Nitrogen Metabolism - no subcategory / Nitric oxide synthase / Manganese superoxide dismutase (EC 1.15.1.1); Stress Response / Oxidative stress / Protection from Reactive Oxygen Species / Superoxide dismutase [Fe] (EC 1.15.1.1); Stress Response / Oxidative stress / Protection from Reactive Oxygen Species / Manganese superoxide dismutase (EC 1.15.1.1); Stress Response / Oxida…	2009
grpE	heat shock protein GrpE		Protein Metabolism / Protein folding / Protein chaperones / Heat shock protein GrpE; Stress Response / Heat shock / Heat shock dnaK gene cluster extended / Heat shock protein GrpE	1942
NWMN_1518	hypothetical protein			1542
NWMN_1526	hypothetical protein			1525
rplU	50S ribosomal protein L21	Protein synthesis	Protein Metabolism / Protein biosynthesis / Ribosome LSU bacterial / LSU ribosomal protein L21p	1605
NWMN_0157	hypothetical protein			1712
tig	hypothetical protein		Membrane Transport / Protein secretion system, Type VII / ESAT-6 proteins secretion system in Firmicutes / 6 kDa early secretory antigenic target ESAT-6 (EsxA)	1776
rpmI	50S ribosomal protein L35	Protein synthesis	Protein Metabolism / Protein biosynthesis / Ribosome LSU bacterial / LSU ribosomal protein L35p; Virulence / Virulence - no subcategory / Mycobacterium virulence operon involved in protein synthesis (LSU ribosomal proteins) / LSU ribosomal protein L35p	2013
infC	translation initiation factor IF-3	Protein synthesis		1679
gapB	glyceraldehyde 3-phosphate dehydrogenase 2	Energy metabolism	Carbohydrates / Central carbohydrate metabolism / Glycolysis and Gluconeogenesis / NADPH-dependent glyceraldehyde-3-phosphate dehydrogenase (EC 1.2.1.13); Stress Response / Oxidative stress / Redox-dependent regulation of nucleus processes / NADPH-dependent glyceraldehyde-3-phosphate dehydrogenase (EC 1.2.1.13)	2246
rpsD	30S ribosomal protein S4	Protein synthesis	Protein Metabolism / Protein biosynthesis / Ribosome SSU bacterial / SSU ribosomal protein S4p (S9e)	2120
ccpA	catabolite control protein A	Regulatory functions	Regulation and Cell signaling / Regulation and Cell signaling - no subcategory / HPr catabolite repression system / Catabolite control protein A	1550
NWMN_1632	hypothetical protein	Cellular processes		1810
NWMN_1645	hypothetical protein			1732
NWMN_1646	ribosomal small subunit pseudouridine synthase A	Protein synthesis	Nucleosides and Nucleotides / Nucleosides and Nucleotides - no subcategory / Pseudouridine Metabolism / Ribosomal small subunit pseudouridine synthase A (EC 4.2.1.70)	1711
pckA	phosphoenolpyruvate carboxykinase	Energy metabolism	Carbohydrates / One-carbon Metabolism / Serine-glyoxylate cycle / Phosphoenolpyruvate carboxykinase [ATP] (EC 4.1.1.49); Carbohydrates / Central carbohydrate metabolism / Pyruvate metabolism I anaplerotic reactions, PEP / Phosphoenolpyruvate carboxykinase [ATP] (EC 4.1.1.49)	2341
NWMN_1688				2557
NWMN_1708	hypothetical protein			2697
NWMN_1737	hypothetical protein	Transport and binding proteins		2186
NWMN_1739	hypothetical protein	Regulatory functions	Virulence, Disease and Defense / Resistance to antibiotics and toxic compounds / Methicillin resistance in Staphylococci / HTH domain protein SA1665, binds to mecA promoter region	1608
NWMN_1742	ribosomal large subunit pseudouridine synthase D	Protein synthesis	Protein Metabolism / Protein biosynthesis / Ribosome biogenesis bacterial / Similar to ribosomal large subunit pseudouridine synthase D, Bacillus subtilis YhcT type	1937
NWMN_1757	hypothetical protein		Cofactors, Vitamins, Prosthetic Groups, Pigments / Tetrapyrroles / CPO analysis / Putative lipoprotein SAV1865	1730
NWMN_1764	hypothetical protein			1555
NWMN_1768	hypothetical protein	Regulatory functions		1951
NWMN_1806				1793
NWMN_1812				1651
NWMN_1813				1721
NWMN_1819	hypothetical protein	Cellular processes		1721
NWMN_1831	ferritin	Transport and binding proteins		2882
NWMN_1875	hypothetical protein			1613
scn	hypothetical protein			2726
agrB	accessory gene regulator protein B			2285
agrD	hypothetical protein			1707
NWMN_1953	redox-sensing transcriptional repressor Rex		Stress Response / Oxidative stress / Oxidative stress / Redox-sensitive transcriptional regulator (AT-rich DNA-binding protein)	1692
NWMN_2005	hypothetical protein			1811
prfA	peptide chain release factor 1	Protein synthesis	Protein Metabolism / Protein biosynthesis / Translation termination factors bacterial / Peptide chain release factor 1; Stress Response / Oxidative stress / Glutaredoxins / Peptide chain release factor 1	1542
tdk	thymidine kinase	Cellular processes	Cofactors, Vitamins, Prosthetic Groups, Pigments / Folate and pterines / Folate Biosynthesis / Thymidine kinase (EC 2.7.1.21); Nucleosides and Nucleotides / Pyrimidines / pyrimidine conversions / Thymidine kinase (EC 2.7.1.21)	1832
fbaA	fructose-bisphosphate aldolase	Energy metabolism	Carbohydrates / One-carbon Metabolism / Formaldehyde assimilation Ribulose monophosphate pathway / Fructose-bisphosphate aldolase class II (EC 4.1.2.13); Carbohydrates / Central carbohydrate metabolism / Glycolysis and Gluconeogenesis / Fructose-bisphosphate aldolase class II (EC 4.1.2.13)	2046
pyrG	CTP synthetase	Purines, pyrimidines, nucleosides, and nucleotides	Miscellaneous / Miscellaneous - no subcategory / EC 6.3.4.- Ligases that form carbon-nitrogen bonds / CTP synthase (EC 6.3.4.2); Nucleosides and Nucleotides / Pyrimidines / pyrimidine conversions / CTP synthase (EC 6.3.4.2)	2622
mtlF	PTS system mannitol-specific protein	Transport and binding proteins / Signal transduction	Carbohydrates / Sugar alcohols / Mannitol Utilization / PTS system, mannitol-specific IIC component (EC 2.7.1.69); Carbohydrates / Sugar alcohols / Mannitol Utilization / PTS system, mannitol-specific IIB component (EC 2.7.1.69)	2166
alsD	alpha-acetolactate decarboxylase	Energy metabolism	Carbohydrates / Organic acids / Alpha-acetolactate operon / Alpha-acetolactate decarboxylase (EC 4.1.1.5); Carbohydrates / Fermentation / Acetoin, butanediol metabolism / Alpha-acetolactate decarboxylase (EC 4.1.1.5); Regulation and Cell signaling / Programmed Cell Death and Toxin-antitoxin Systems / Murein hydrolase regulation and cell death / Alpha-acetolactate decarboxylase (EC 4.1.1.5)	1849
alsS	acetolactate synthase	Energy metabolism	Carbohydrates / Organic acids / Alpha-acetolactate operon / Acetolactate synthase, catabolic (EC 2.2.1.6); Carbohydrates / Fermentation / Acetoin, butanediol metabolism / Acetolactate synthase, catabolic (EC 2.2.1.6); Regulation and Cell signaling / Programmed Cell Death and Toxin-antitoxin Systems / Murein hydrolase regulation and cell death / Acetolactate synthase, catabolic (EC 2.2.1.6)	2101
rplM	50S ribosomal protein L13	Protein synthesis	Protein Metabolism / Protein biosynthesis / Ribosome LSU bacterial / LSU ribosomal protein L13p (L13Ae)	2029
NWMN_2155	hypothetical protein	Transport and binding proteins	Nucleosides and Nucleotides / Purines / Xanthine Metabolism in Bacteria / Hypoxanthine/guanine permease PbuG	1540
NWMN_2161	hypothetical protein			1522
sarR	hypothetical protein	Regulatory functions		1762
NWMN_2215	hypothetical protein			2317
NWMN_2259	hypothetical protein			1540
NWMN_2277	hypothetical protein			1603
NWMN_2285	hypothetical protein			1909
NWMN_2287	hypothetical protein			1902
NWMN_2288	hypothetical protein	Transport and binding proteins	Nitrogen Metabolism / Nitrogen Metabolism - no subcategory / Nitrate and nitrite ammonification / Nitrate/nitrite transporter	2290
gpmA	phosphoglyceromutase		Carbohydrates / Central carbohydrate metabolism / Glycolysis and Gluconeogenesis / Phosphoglycerate mutase (EC 5.4.2.1)	1546
gntK	gluconate kinase	Energy metabolism	Carbohydrates / Monosaccharides / D-gluconate and ketogluconates metabolism / Gluconokinase (EC 2.7.1.12)	1590
gntR	gluconate operon transcriptional repressor		Carbohydrates / Monosaccharides / D-gluconate and ketogluconates metabolism / Gluconate operon transcriptional repressor	1876
NWMN_2431	hypothetical protein			2028
pyrD	dihydroorotate dehydrogenase 2	Purines, pyrimidines, nucleosides, and nucleotides	Nucleosides and Nucleotides / Pyrimidines / De Novo Pyrimidine Synthesis / Dihydroorotate dehydrogenase (EC 1.3.3.1)	2198
NWMN_2489	hypothetical protein			1684
NWMN_2504	malate:quinone oxidoreductase	Energy metabolism	Carbohydrates / Central carbohydrate metabolism / TCA Cycle / Malatequinone oxidoreductase (EC 1.1.5.4)	1516
icaR	ica operon transcriptional regulator IcaR		Regulation and Cell signaling / Quorum sensing and biofilm formation / Biofilm formation in Staphylococcus / Biofilm operon icaABCD HTH-type negative transcriptional regulator IcaR	1990
lip	lipase		Fatty Acids, Lipids, and Isoprenoids / Triacylglycerols / Triacylglycerol metabolism / Triacylglycerol lipase (EC 3.1.1.3)	2202
NWMN_0264				1780
NWMN_0274				1797
set11nm				2054
holB	DNA polymerase III subunit delta'	DNA metabolism	DNA Metabolism / DNA replication / DNA-replication / DNA polymerase III delta prime subunit (EC 2.7.7.7); Stress Response / Heat shock / Heat shock dnaK gene cluster extended / DNA polymerase III delta prime subunit (EC 2.7.7.7)	1532
rplK	50S ribosomal protein L11	Protein synthesis	Protein Metabolism / Protein biosynthesis / Ribosome LSU bacterial / LSU ribosomal protein L11p (L12e)	2119
rplJ	50S ribosomal protein L10	Protein synthesis	Protein Metabolism / Protein biosynthesis / Ribosome LSU bacterial / LSU ribosomal protein L10p (P0)	2213
NWMN_0506	putative ribosomal protein L7Ae-like		Protein Metabolism / Protein biosynthesis / Ribosome LSU bacterial / Firmicutes ribosomal L7Ae family protein	2081
rpsL	30S ribosomal protein S12	Protein synthesis	Protein Metabolism / Protein biosynthesis / Ribosome SSU bacterial / SSU ribosomal protein S12p (S23e); Protein Metabolism / Protein processing and modification / Ribosomal protein S12p Asp methylthiotransferase / SSU ribosomal protein S12p (S23e); Virulence / Virulence - no subcategory / Mycobacterium virulence operon involved in protein synthesis (SSU ribosomal proteins) / SSU ribosomal protein…	1614
NWMN_0530	hypothetical protein	Biosynthesis of cofactors, prosthetic groups, and carriers		1685
NWMN_0573	hypothetical protein			2096
NWMN_0589				2393
NWMN_0708	hypothetical protein			2018
NWMN_0737	hypothetical protein	Hypothetical proteins		1688
pnp	purine nucleoside phosphorylase	Purines, pyrimidines, nucleosides, and nucleotides	Carbohydrates / Monosaccharides / Deoxyribose and Deoxynucleoside Catabolism / Purine nucleoside phosphorylase (EC 2.4.2.1); Nucleosides and Nucleotides / Purines / Purine conversions / Purine nucleoside phosphorylase (EC 2.4.2.1); Nucleosides and Nucleotides / Pyrimidines / pyrimidine conversions / Purine nucleoside phosphorylase (EC 2.4.2.1)	1845
NWMN_0873	hypothetical protein		Stress Response / Stress Response - no subcategory / Bacterial hemoglobins / Hemoglobin-like protein HbO	1762
comK				4584
NWMN_0905	hypothetical protein			1541
NWMN_0911	1,4-dihydroxy-2-naphthoate octaprenyltransferase	Biosynthesis of cofactors, prosthetic groups, and carriers	Cofactors, Vitamins, Prosthetic Groups, Pigments / Quinone cofactors / Menaquinone biosynthesis from chorismate via 1,4-dihydroxy-2-naphthoate / 1,4-dihydroxy-2-naphthoate polyprenyltransferase (EC 2.5.1.74); Cofactors, Vitamins, Prosthetic Groups, Pigments / Quinone cofactors / Menaquinone and Phylloquinone Biosynthesis / 1,4-dihydroxy-2-naphthoate polyprenyltransferase (EC 2.5.1.74)	2095
folD	bifunctional 5,10-methylene-tetrahydrofolate dehydrogenase/ 5,10-methylene-tetrahydrofolate cyclohydrolase	Unknown function	Carbohydrates / One-carbon Metabolism / One-carbon metabolism by tetrahydropterines / Methenyltetrahydrofolate cyclohydrolase (EC 3.5.4.9); Carbohydrates / One-carbon Metabolism / Serine-glyoxylate cycle / Methenyltetrahydrofolate cyclohydrolase (EC 3.5.4.9); Carbohydrates / One-carbon Metabolism / One-carbon metabolism by tetrahydropterines / Methylenetetrahydrofolate dehydrogenase (NADP+) (EC 1…	2028
NWMN_0970	hypothetical protein			1919
