# Supplementary material for: The induction of natural competence adapts staphylococcal metabolism to infection
Source: Nat Commun. 2022 Mar 21;13:1525. doi: 10.1038/s41467-022-29206-7 (PMC8938553; doi:10.1038/s41467-022-29206-7)
Supplement: Supplementary file 6 — Source Data [file 41467_2022_29206_MOESM6_ESM.xlsx]

## Sheet: Figure 1A
	Figure 1Ai	2^-DDCT		Figure 1Aii		CFU	total CFU
wt	rep1	1		wt	rep1	0	60000000000
	rep2	1			rep2	0	45000000000
	rep3	1			rep3	0	66000000000
	SD	0			SD	0	1.08167e+10
Kc	rep1	10.12		Kc	rep1	36	85000000000
	rep2	8.91			rep2	48	44000000000
	rep3	12.63			rep3	59	54000000000
	SD	1.89748			SD	11.5036	2.13776e+10

## Sheet: Figure 1B
		Figure 1B	2^-DDCT
			ni	2hpi	4hpi
	TSB	rep1	1	1	1
		rep2	1	1	1
		rep3	1	1	1
		SD	0	0	0
	A549cells infection	rep1	1	8.62	14.11
		rep2	2.22	5.23	11.62
		rep3	1.36	5.02	10.04
		SD	0.626844	2.02057	2.05189

## Sheet: Figure 1C
		Figure 1C	2^-DDCT
	wt	rep1	9.21
		rep2	16.02
		rep3	26.31
		SD	8.60882
	Kc	rep1	8.36
		rep2	12.45
		rep3	21.89
		SD	6.93905

## Sheet: Figure 1E
	Figure 1E		CFU	total CFU
	wt	rep1	69	77000000000
		rep2	54	58000000000
		rep3	53	69000000000
		SD	8.96289	9.53939e+09
	Kc	rep1	69	65000000000
		rep2	55	72000000000
		rep3	40	50000000000
		SD	14.5029	1.12398e+10

## Sheet: Figure 1F
		Figure 1F	Log10 survival (%)
	Untreated	wt	rep1	100
			rep2	100
			rep3	100
			SD	0
		DcomK	rep1	131
			rep2	112
			rep3	86
			SD	22.5906
	H2O2 treated	wt	rep1	100
			rep2	100
			rep3	100
			SEM	0
		DcomK	rep1	2
			rep2	6
			rep3	0
			SD	3.05505

## Sheet: Figure 1G
	Figure 1G	Log10 survival (%)
	wt	rep1	100
		rep2	100
		rep3	100
		SD	0
	DcomK	rep1	2
		rep2	8
		rep3	2
		SD	3.4641
	Kc	rep1	856
		rep2	306
		rep3	146
		SD	372.424

## Sheet: Figure 1H
		Figure 1Hi	2^-DDCT			Figure 1Hii	2^-DDCT
	wt	rep1	1		wt	rep1	1
		rep2	1			rep2	1
		rep3	1			rep3	1
		SD	0			SD	0
	DsigB	rep1	0.04		Dsae	rep1	0.41
		rep2	0.01			rep2	0.52
		rep3	0.007			rep3	0.61
		SD	0.0182483			SD	0.100167
	DsigH	rep1	0.08		DsrrA	rep1	0.55
		rep2	0.04			rep2	0.46
		rep3	0.005			rep3	0.4
		SD	0.0375278			SD	0.0754983
	DsigS	rep1	1		Dagr	rep1	0.08
		rep2	0.78			rep2	0.16
		rep3	0.82			rep3	0.11
		SD	0.117189			SD	0.0404145

## Sheet: Figure 2B
		Figure 2B		RU	OD600
	Control	minus	rep1	25	2.62
			rep2	25	2.58
			rep3	25	2.81
			SD	0	0.122882
		plus	rep1	1500	2.36
			rep2	1621	2.12
			rep3	1744	2.62
			SD	122.001	0.250067
	PcomG-yfp	WT	rep1	58	5.45
			rep2	58	5.85
			rep3	58	6.18
			SD	0	0.365559
		NG8	rep1	4820	5.63
			rep2	1316	6.21
			rep3	5656	6.57
			SD	2302.63	0.474271

## Sheet: Figure 2C
		Figure 2C	2^-DDCT
	wt	rep1	1
		rep2	1
		rep3	1
		SD	0
	Kc	rep1	8.34
		rep2	6.21
		rep3	4.15
		SD	2.0951

## Sheet: Figure 2D
	Figure 2D	rep1			rep2			rep3			SD
	time (h)	WT	NG8		WT	NG8		WT	NG8		WT	NG8
	0	1	1		1	1		1	1		0	0
	1	1	1		1	1		1	1		0	0
	2	5.21	2.54		4.98	2.22		4.11	2.36		0.580201	0.160416
	3	7.36	3.61		7.98	2.65		5.26	3.57		1.42553	0.543078
	4	11.67	5.26		12.19	4.59		9.47	5.03		1.44388	0.340441
	5	14.81	6.85		15.34	5.38		12.67	6.56		1.41359	0.77861
	6	16.16	7.12		16.99	6.77		15.45	7.87		0.770779	0.561991
	7	16.21	7.51		17.38	6.82		16.53	7.66		0.604676	0.447996
	8	16.34	7.75		17.66	6.91		16.36	7.45		0.756395	0.425676
	9	16.68	7.62		18.01	6.91		16.68	7.45		0.767876	0.37072
	10	16.19	7.66		18.29	6.95		16.18	7.15		1.21533	0.366106
	11	16.11	7.25		17.94	6.84		16.92	7.85		0.917006	0.50797
	12	16.1	7.19		17.9	6.8		16.72	7.48		0.914403	0.341223
	13	15.92	7.28		17.82	6.66		15.46	7.26		1.25108	0.352326
	14	15.77	7.06		17.35	6.42		15.23	7.39		1.1017	0.493187
	15	15.61	7.38		17.28	6.38		15.01	7.08		1.17628	0.51316

[truncated: 44 more sheets: Figure 2F, Figure 2G, Figure 2H, Figure 3C, Figure 4B, Figure 4C, Figure 4D, Figure 4E, Figure4F, Figure 4G, Figure 5A, Figure 5B, Figure 6B, Figure 7A, Figure 7B, Figure 7C, Figure 8A, Figure 8B, Figure 8C, Figure 8D …]
